# Supplementary material for: 3,4-Dimethyl­anilinium chloride monohydrate
Source: Acta Crystallogr Sect E Struct Rep Online. 2009 Feb 28;65(Pt 3):o628–9. doi: 10.1107/S1600536809006072 (PMC2968595; doi:10.1107/S1600536809006072)
Supplement: Supplementary file 1 [file e-65-0o628-sup1.cif]

##############################################################################
###                                                                        ###
###        Electronic paper (Acta Crystallographica Section E)             ###
###                                                                        ###
##############################################################################
#                                                                            #
# This CIF contains the data in a paper accepted for publication in Acta     #
# Crystallographica Section E. It conforms to the requirements of Notes      #
# for Authors for Section E, and has been peer reviewed under the auspices   #
# of the IUCr Commission on Journals.                                        #
#                                                                            #
# Full details of the Crystallographic Information File format               #
# are given in the paper "The Crystallographic Information File (CIF):       #
# a New Standard Archive File for Crystallography" by S. R. Hall, F. H.      #
# Allen and I. D. Brown [Acta Cryst. (1991), A47, 655-685].                  #
#                                                                            #
# The current version of the core CIF dictionary is obtainable from          #
# ftp://ftp.iucr.org/pub/cif_core.dic. The current version number is 2.4.    #
#                                                                            #
# Software is freely available for graphical display of the structure(s) in  #
# this CIF.  For information consult the CIF home page http://www.iucr.org/  #
# cif/home.html                                                              #
#                                                                            #
# This file may be used for bona fide research purposes within the           #
# scientific community so long as proper attribution is given to the journal # 
# article from which it was obtained.                                        #
#                                                                            #
##############################################################################
                                             
data_global
_audit_creation_method     'WinGX routine-INITIALISE'
_journal_date_recd_electronic     2009-02-11
_journal_date_accepted     2009-02-19
_journal_name_full     'Acta Crystallographica, Section E'
_journal_year     2009
_journal_volume     65
_journal_issue      3
_journal_page_first     o628
_journal_page_last     o629
_journal_paper_category     QO
_journal_coeditor_code     RZ2296
_publ_contact_author_name     'Sofiane, Bouacida '
_publ_contact_author_address
;
 Laboratoire de Chimie Mol\'eculaire,
 du Contr\^ole de l'Environnement et de Mesures Physico-Chimiques
 Facult\'e des Sciences, D\'epartement de Chimie,
 Universit\'e Mentouri 25000 Constantine Alg\'eria
;
_publ_contact_author_email     bouacida_sofiane@yahoo.fr
_publ_contact_author_fax     '00 (213) 31 81 88 16'
_publ_contact_author_phone     '00 (213) 74 45 27 14'
_publ_section_title
;
3,4-Dimethylanilinium chloride monohydrate
;
loop_
    _publ_author_name
    _publ_author_address
    'Bouacida, Sofiane'
;
D\'epartement de Chimie
Facult\'e des Sciences et Sciences de l'Ing\'enieur
Universit\'e A. Mira de B\'ejaia
Route Targua Ouzmour
06000 B\'ejaia
Algeria
;
    'Belhouas, Ratiba'
;
Facult\'e de Chimie
USTHB
BP32
El-Alia
Bab-Ezzouar
Alger
Algeria
;
    'Kechout, Habiba'
;
Laboratoire de Chimie Mol\'eculaire, du Contr\^ole de l'Environnement et des
Mesures Physico-Chimiques
Facult\'e des Sciences Exactes
D\'epartement de Chimie
Universit\'e Mentouri
Constantine 25000
Algeria
;
    'Merazig, Hocine'
;
Laboratoire de Chimie Mol\'eculaire, du Contr\^ole de l'Environnement et des
Mesures Physico-Chimiques
Facult\'e des Sciences Exactes
D\'epartement de Chimie
Universit\'e Mentouri
Constantine 25000
Algeria
;
    'B\'enard-Rocherull\'e, Patricia'
;
Sciences Chimiques de Rennes (UMR CNRS 6226)
Universit\'e de Rennes 1
Avenue du G\'en\'eral Leclerc
35042 Rennes Cedex
France
;
data_I
_chemical_name_systematic
;
3,4-Dimethylanilinium chloride monohydrate
;
_chemical_name_common     ' '
_chemical_formula_moiety     'C8 H12 N +, Cl -, H2 O'
_chemical_formula_sum     'C8 H14 Cl N O'
_chemical_formula_structural     'C8 H14 Cl N O'
_chemical_formula_iupac     'C8 H12 N +, Cl -, H2 O'
_chemical_formula_weight     175.65
_symmetry_cell_setting     Orthorhombic
_symmetry_space_group_name_H-M     'P c a 21'
_symmetry_space_group_name_Hall     'P 2c -2ac'
loop_
    _symmetry_equiv_pos_site_id
    _symmetry_equiv_pos_as_xyz
    1 x,y,z
    2 -x,-y,1/2+z
    3 1/2-x,y,1/2+z
    4 1/2+x,-y,z
_cell_length_a     18.230(18)
_cell_length_b     6.7854(14)
_cell_length_c     7.916(2)
_cell_angle_alpha     90
_cell_angle_beta     90
_cell_angle_gamma     90
_cell_volume     979.2(10)
_cell_formula_units_Z     4
_cell_measurement_reflns_used     9401
_cell_measurement_theta_min     3.74
_cell_measurement_theta_max     27.5
_cell_measurement_temperature     295(2)
_exptl_crystal_description     stalk
_exptl_crystal_colour     white
_exptl_crystal_size_max     0.1
_exptl_crystal_size_mid     0.04
_exptl_crystal_size_min     0.02
_exptl_crystal_density_diffrn     1.191
_exptl_crystal_density_method     'not measured'
_exptl_crystal_F_000     376
_exptl_absorpt_coefficient_mu     0.339
_exptl_absorpt_correction_type     none
_diffrn_ambient_temperature     295(2)
_diffrn_radiation_type     MoK\a
_diffrn_radiation_wavelength     0.71073
_diffrn_measurement_device_type     'Enraf--Nonius KappaCCD'
_diffrn_measurement_device     '95mm CCD camera on \k-goniostat'
_diffrn_measurement_method     'CCD rotation images, thick slices'
_diffrn_reflns_number     10115
_diffrn_reflns_av_R_equivalents     0.0783
_diffrn_reflns_theta_min     3.74
_diffrn_reflns_theta_max     27.5
_diffrn_reflns_theta_full     27.5
_diffrn_measured_fraction_theta_max     0.996
_diffrn_measured_fraction_theta_full     0.996
_diffrn_reflns_limit_h_min     -23
_diffrn_reflns_limit_h_max     23
_diffrn_reflns_limit_k_min     -8
_diffrn_reflns_limit_k_max     8
_diffrn_reflns_limit_l_min     -10
_diffrn_reflns_limit_l_max     9
_reflns_number_total     2181
_reflns_number_gt     1403
_reflns_threshold_expression     I>2\s(I)
_refine_ls_structure_factor_coef     Fsqd
_refine_ls_matrix_type     full
_refine_ls_R_factor_gt     0.0586
_refine_ls_wR_factor_ref     0.1088
_refine_ls_goodness_of_fit_ref     1.148
_refine_ls_restrained_S_all     1.148
_refine_ls_number_reflns     2181
_refine_ls_number_parameters     109
_refine_ls_number_restraints     1
_refine_ls_hydrogen_treatment     mixed
_refine_ls_weighting_scheme     calc
_refine_ls_weighting_details
         'calc w=1/[\s^2^(Fo^2^)+(0.0307P)^2^+0.3106P] where P=(Fo^2^+2Fc^2^)/3'
_refine_ls_shift/su_max     0
_refine_diff_density_max     0.199
_refine_diff_density_min     -0.215
_refine_ls_extinction_method     none
_refine_ls_abs_structure_details     "Flack (1983), 976 Friedel pairs"
_refine_ls_abs_structure_Flack     0.01(11)
loop_
    _atom_type_symbol
    _atom_type_description
    _atom_type_scat_dispersion_real
    _atom_type_scat_dispersion_imag
    _atom_type_scat_source
    C C 0.0033 0.0016 'International Tables Vol C Tables 4.2.6.8 and 6.1.1.4'
    H H 0 0 'International Tables Vol C Tables 4.2.6.8 and 6.1.1.4'
    N N 0.0061 0.0033 'International Tables Vol C Tables 4.2.6.8 and 6.1.1.4'
    O O 0.0106 0.006 'International Tables Vol C Tables 4.2.6.8 and 6.1.1.4'
    Cl Cl 0.1484 0.1585 'International Tables Vol C Tables 4.2.6.8 and 6.1.1.4'
_computing_data_collection     'COLLECT (Nonius, 1998)'
_computing_cell_refinement     'SCALEPACK (Otwinowski & Minor, 1997)'
_computing_data_reduction     'DENZO and SCALEPACK (Otwinowski & Minor, 1997)'
_computing_structure_solution     'SIR2002 (Burla <i>et al.</i>, 2003)'
_computing_structure_refinement     'SHELXL97 (Sheldrick, 2008)'
_computing_molecular_graphics
        'ORTEP-3 (Farrugia, 1997) and DIAMOND (Brandenburg <i>et al.</i>, 2001)'
_computing_publication_material     'WinGX (Farrugia, 1999)'
loop_
    _atom_site_type_symbol
    _atom_site_label
    _atom_site_fract_x
    _atom_site_fract_y
    _atom_site_fract_z
    _atom_site_U_iso_or_equiv
    _atom_site_thermal_displace_type
    _atom_site_calc_flag
    _atom_site_refinement_flags
    _atom_site_occupancy
    N N1 0.06494(14) 0.5513(4) 0.2268(4) 0.0433(10) Uani . . 1.000
    C C1 0.14146(17) 0.4809(5) 0.2159(4) 0.0395(11) Uani . . 1.000
    C C2 0.1556(2) 0.3036(6) 0.1426(5) 0.0447(12) Uani . . 1.000
    C C3 0.22856(19) 0.2362(5) 0.1269(4) 0.0430(13) Uani . . 1.000
    C C4 0.28449(18) 0.3555(5) 0.1893(5) 0.0444(11) Uani . . 1.000
    C C5 0.2677(2) 0.5332(6) 0.2641(5) 0.0517(14) Uani . . 1.000
    C C6 0.1959(2) 0.5966(5) 0.2776(5) 0.0467(12) Uani . . 1.000
    C C7 0.2432(3) 0.0413(6) 0.0454(6) 0.0670(19) Uani . . 1.000
    C C8 0.3636(2) 0.2894(7) 0.1744(7) 0.0693(16) Uani . . 1.000
    O O1W 0.0447(3) 0.8297(5) 0.4757(4) 0.0818(13) Uani . . 1.000
    Cl Cl1 0.04002(5) 0.77733(12) 0.87943(11) 0.0507(3) Uani . . 1.000
    H H1A 0.06154 0.64300 0.30678 0.0650 Uiso . . 1.000
    H H1B 0.03559 0.45076 0.25217 0.0650 Uiso . . 1.000
    H H1C 0.05158 0.60253 0.12795 0.0650 Uiso . . 1.000
    H H2 0.11712 0.22655 0.10264 0.0534 Uiso . . 1.000
    H H5 0.30525 0.61175 0.30623 0.0620 Uiso . . 1.000
    H H6 0.18505 0.71675 0.32834 0.0559 Uiso . . 1.000
    H H7A 0.27619 0.05896 -0.04794 0.1007 Uiso . . 1.000
    H H7B 0.19792 -0.01381 0.00532 0.1007 Uiso . . 1.000
    H H7C 0.26488 -0.04643 0.12637 0.1007 Uiso . . 1.000
    H H8A 0.39537 0.39319 0.21227 0.1038 Uiso . . 1.000
    H H8B 0.37436 0.25867 0.05870 0.1038 Uiso . . 1.000
    H H8C 0.37112 0.17444 0.24296 0.1038 Uiso . . 1.000
    H H1W 0.046(3) 0.824(9) 0.576(7) 0.1038 Uiso . . 1.000
    H H2W 0.022(3) 0.927(8) 0.447(7) 0.1038 Uiso . . 1.000
loop_
    _atom_site_aniso_label
    _atom_site_aniso_U_11
    _atom_site_aniso_U_22
    _atom_site_aniso_U_33
    _atom_site_aniso_U_12
    _atom_site_aniso_U_13
    _atom_site_aniso_U_23
    N1 0.0455(16) 0.0461(17) 0.0383(18) 0.0025(13) -0.0007(14) 0.0048(14)
    C1 0.0384(18) 0.044(2) 0.0361(19) 0.0062(16) 0.0041(17) 0.0089(18)
    C2 0.051(2) 0.043(2) 0.040(2) -0.0076(17) 0.0008(19) 0.0070(18)
    C3 0.060(3) 0.039(2) 0.0300(17) 0.0022(17) 0.004(2) 0.0089(17)
    C4 0.047(2) 0.051(2) 0.0353(19) 0.0013(17) 0.0013(19) 0.010(2)
    C5 0.052(2) 0.051(2) 0.052(3) -0.0056(18) -0.006(2) 0.002(2)
    C6 0.049(2) 0.045(2) 0.046(2) 0.0024(18) -0.0018(19) 0.0034(18)
    C7 0.097(4) 0.048(3) 0.056(3) 0.012(2) 0.008(3) 0.000(2)
    C8 0.052(2) 0.082(3) 0.074(3) 0.009(2) 0.007(3) 0.011(3)
    O1W 0.127(3) 0.066(2) 0.0523(18) 0.037(2) -0.004(2) -0.0054(17)
    Cl1 0.0555(4) 0.0492(5) 0.0475(4) 0.0042(4) -0.0028(6) 0.0044(6)
_geom_special_details
;
Bond distances, angles <i>etc</i>. have been calculated using the rounded
fractional coordinates. All su's are estimated from the variances of the
(full) variance-covariance matrix. The cell e.s.d.'s are taken into account in
the estimation of distances, angles and torsion angles
;
loop_
    _geom_bond_atom_site_label_1
    _geom_bond_atom_site_label_2
    _geom_bond_site_symmetry_1
    _geom_bond_site_symmetry_2
    _geom_bond_distance
    _geom_bond_publ_flag
    O1W H2W . . 0.81(5) no
    O1W H1W . . 0.80(6) no
    N1 C1 . . 1.477(4) no
    N1 H1A . . 0.8900 no
    N1 H1C . . 0.8900 no
    N1 H1B . . 0.8900 no
    C1 C2 . . 1.360(5) no
    C1 C6 . . 1.356(5) no
    C2 C3 . . 1.412(5) no
    C3 C7 . . 1.496(6) no
    C3 C4 . . 1.392(5) no
    C4 C8 . . 1.515(5) no
    C4 C5 . . 1.378(6) no
    C5 C6 . . 1.382(5) no
    C2 H2 . . 0.9300 no
    C5 H5 . . 0.9300 no
    C6 H6 . . 0.9300 no
    C7 H7B . . 0.9600 no
    C7 H7C . . 0.9600 no
    C7 H7A . . 0.9600 no
    C8 H8C . . 0.9600 no
    C8 H8A . . 0.9600 no
    C8 H8B . . 0.9600 no
loop_
    _geom_contact_atom_site_label_1
    _geom_contact_atom_site_label_2
    _geom_contact_distance
    _geom_contact_site_symmetry_1
    _geom_contact_site_symmetry_2
    _geom_contact_publ_flag
    Cl1 O1W 3.217(5) . . no
    Cl1 N1 3.181(4) . 1_556 no
    Cl1 N1 3.177(4) . 2_565 no
    Cl1 O1W 3.174(5) . 2_575 no
    Cl1 H1W 2.43(6) . . no
    Cl1 H1C 2.3100 . 1_556 no
    Cl1 H1B 2.3000 . 2_565 no
    Cl1 H5 3.0900 . 3_555 no
    Cl1 H2W 2.36(5) . 2_575 no
    O1W Cl1 3.174(5) . 2_574 no
    O1W N1 2.754(5) . . no
    O1W Cl1 3.217(5) . . no
    O1W H1A 1.8700 . . no
    O1W H6 2.9100 . . no
    N1 Cl1 3.177(4) . 2_564 no
    N1 Cl1 3.181(4) . 1_554 no
    N1 O1W 2.754(5) . . no
    C3 C5 3.509(6) . 3_554 no
    C3 C4 3.565(6) . 3_554 no
    C4 C3 3.565(6) . 3_555 no
    C4 C7 3.570(7) . 3_555 no
    C5 C3 3.509(6) . 3_555 no
    C7 C4 3.570(7) . 3_554 no
    C3 H7A 2.8400 . 3_555 no
    C4 H7A 3.1000 . 3_555 no
    C5 H7C 3.0500 . 1_565 no
    C6 H7C 2.9800 . 1_565 no
    C7 H8B 2.8100 . . no
    C7 H8C 2.9500 . . no
    C7 H6 3.0800 . 3_544 no
    C8 H7C 2.9300 . . no
    C8 H7A 2.8400 . . no
    H1A H2W 2.3400 . . no
    H1A O1W 1.8700 . . no
    H1A H6 2.3100 . . no
    H1A H1W 2.4800 . . no
    H1B Cl1 2.3000 . 2_564 no
    H1B H2 2.4300 . . no
    H1C Cl1 2.3100 . 1_554 no
    H1W H1A 2.4800 . . no
    H1W Cl1 2.43(6) . . no
    H2 H1B 2.4300 . . no
    H2 H7B 2.3300 . . no
    H2W Cl1 2.36(5) . 2_574 no
    H2W H1A 2.3400 . . no
    H5 H8A 2.3300 . . no
    H5 Cl1 3.0900 . 3_554 no
    H6 H1A 2.3100 . . no
    H6 C7 3.0800 . 3_565 no
    H6 O1W 2.9100 . . no
    H7A H8B 2.4000 . . no
    H7A C8 2.8400 . . no
    H7A C3 2.8400 . 3_554 no
    H7A C4 3.1000 . 3_554 no
    H7B H2 2.3300 . . no
    H7C C8 2.9300 . . no
    H7C C5 3.0500 . 1_545 no
    H7C C6 2.9800 . 1_545 no
    H8A H5 2.3300 . . no
    H8B C7 2.8100 . . no
    H8B H7A 2.4000 . . no
    H8C C7 2.9500 . . no
loop_
    _geom_angle_atom_site_label_1
    _geom_angle_atom_site_label_2
    _geom_angle_atom_site_label_3
    _geom_angle_site_symmetry_1
    _geom_angle_site_symmetry_2
    _geom_angle_site_symmetry_3
    _geom_angle
    _geom_angle_publ_flag
    H1W O1W H2W . . . 110(6) no
    H1A N1 H1B . . . 109.00 no
    H1A N1 H1C . . . 109.00 no
    C1 N1 H1B . . . 109.00 no
    C1 N1 H1C . . . 109.00 no
    H1B N1 H1C . . . 109.00 no
    C1 N1 H1A . . . 109.00 no
    N1 C1 C2 . . . 119.3(3) no
    C2 C1 C6 . . . 121.8(3) no
    N1 C1 C6 . . . 118.9(3) no
    C1 C2 C3 . . . 120.2(3) no
    C2 C3 C4 . . . 118.1(3) no
    C2 C3 C7 . . . 119.5(4) no
    C4 C3 C7 . . . 122.4(3) no
    C3 C4 C8 . . . 119.8(3) no
    C5 C4 C8 . . . 120.3(3) no
    C3 C4 C5 . . . 119.9(3) no
    C4 C5 C6 . . . 121.1(3) no
    C1 C6 C5 . . . 119.0(3) no
    C3 C2 H2 . . . 120.00 no
    C1 C2 H2 . . . 120.00 no
    C4 C5 H5 . . . 120.00 no
    C6 C5 H5 . . . 119.00 no
    C5 C6 H6 . . . 121.00 no
    C1 C6 H6 . . . 120.00 no
    C3 C7 H7A . . . 109.00 no
    C3 C7 H7B . . . 109.00 no
    H7A C7 H7B . . . 109.00 no
    H7A C7 H7C . . . 109.00 no
    C3 C7 H7C . . . 110.00 no
    H7B C7 H7C . . . 109.00 no
    C4 C8 H8B . . . 109.00 no
    C4 C8 H8C . . . 109.00 no
    C4 C8 H8A . . . 109.00 no
    H8A C8 H8C . . . 109.00 no
    H8B C8 H8C . . . 109.00 no
    H8A C8 H8B . . . 110.00 no
loop_
    _geom_torsion_atom_site_label_1
    _geom_torsion_atom_site_label_2
    _geom_torsion_atom_site_label_3
    _geom_torsion_atom_site_label_4
    _geom_torsion_site_symmetry_1
    _geom_torsion_site_symmetry_2
    _geom_torsion_site_symmetry_3
    _geom_torsion_site_symmetry_4
    _geom_torsion
    _geom_torsion_publ_flag
    N1 C1 C2 C3 . . . . 178.3(3) no
    C6 C1 C2 C3 . . . . -0.9(6) no
    N1 C1 C6 C5 . . . . -178.5(3) no
    C2 C1 C6 C5 . . . . 0.6(6) no
    C1 C2 C3 C4 . . . . 0.4(5) no
    C1 C2 C3 C7 . . . . -179.8(4) no
    C2 C3 C4 C5 . . . . 0.2(5) no
    C2 C3 C4 C8 . . . . -179.7(4) no
    C7 C3 C4 C5 . . . . -179.6(4) no
    C7 C3 C4 C8 . . . . 0.5(6) no
    C3 C4 C5 C6 . . . . -0.4(6) no
    C8 C4 C5 C6 . . . . 179.5(4) no
    C4 C5 C6 C1 . . . . 0.0(6) no
loop_
    _geom_hbond_atom_site_label_D
    _geom_hbond_atom_site_label_H
    _geom_hbond_atom_site_label_A
    _geom_hbond_site_symmetry_A
    _geom_hbond_distance_DH
    _geom_hbond_distance_HA
    _geom_hbond_distance_DA
    _geom_hbond_angle_DHA
    _geom_hbond_publ_flag
    N1 H1A O1W . 0.8900 1.8700 2.754(5) 174.00 yes
    N1 H1B Cl1 2_564 0.8900 2.3000 3.177(4) 167.00 yes
    N1 H1C Cl1 1_554 0.8900 2.3100 3.181(4) 167.00 yes
    O1W H1W Cl1 . 0.80(6) 2.43(6) 3.217(5) 174(7) yes
    O1W H2W Cl1 2_574 0.81(5) 2.36(5) 3.174(5) 176(2) yes
