# Supplementary material for: 3,4-Dimethyl­anilinium chloride monohydrate
Source: Acta Crystallogr Sect E Struct Rep Online. 2009 Feb 28;65(Pt 3):o628–9. doi: 10.1107/S1600536809006072 (PMC2968595; doi:10.1107/S1600536809006072)
Supplement: Supplementary file 2 [file e-65-0o628-Isup2.hkl]

#
# h,k,l, Fc-squared, Fo-squared, sigma(Fo-squared) and status flag
#
data_I
_shelx_title ' import in P c 21 b'
_shelx_refln_list_code          4
_shelx_F_calc_maximum      112.28
_exptl_crystal_F_000       376.00
_reflns_d_resolution_high  0.7696
 
loop_
 _symmetry_equiv_pos_as_xyz
 'x, y, z'
 '-x, -y, z+1/2'
 '-x+1/2, y, z+1/2'
 'x+1/2, -y, z'
 
_cell_length_a    18.2304
_cell_length_b     6.7854
_cell_length_c     7.9158
_cell_angle_alpha  90.000
_cell_angle_beta   90.000
_cell_angle_gamma  90.000
 
_shelx_F_squared_multiplier     1.000
 
loop_
 _refln_index_h
 _refln_index_k
 _refln_index_l
 _refln_F_squared_calc
 _refln_F_squared_meas
 _refln_F_squared_sigma
 _refln_observed_status
   0   0 -10       17.90       23.09     13.79 o
   2   0 -10       26.23       24.53      8.13 o
   4   0 -10       21.35        8.42     10.23 o
   0   1 -10        5.08       -8.26     10.93 o
   1   1 -10       16.01        9.46      6.26 o
   2   1 -10       26.83       28.08      6.91 o
   3   1 -10        5.59       20.48      6.51 o
   4   1 -10        7.03       -3.22      6.60 o
   0   2 -10       32.04        5.07     17.95 o
   1   2 -10        3.10       -8.13      8.13 o
   2   0  -9       63.01       50.96      8.10 o
   4   0  -9       71.42       75.87      6.75 o
   6   0  -9       33.50       65.67      7.56 o
   8   0  -9       31.71        2.34      8.36 o
  10   0  -9       28.75       26.65     18.70 o
   1   1  -9       48.78       33.69      4.98 o
   2   1  -9        7.19        6.35      4.84 o
   3   1  -9       57.91       65.83      5.63 o
   4   1  -9        2.02       16.10      6.26 o
   5   1  -9       15.86       14.69      4.96 o
   6   1  -9        3.97        4.97      5.18 o
   7   1  -9        3.85        7.67      5.22 o
   8   1  -9        0.01       10.06      6.44 o
   9   1  -9       29.35       13.17      8.07 o
  10   1  -9        0.94        5.52     10.45 o
  11   1  -9       26.60       16.24     23.63 o
   1   2  -9        4.01        0.62      4.89 o
   2   2  -9        2.66        9.54      4.75 o
   3   2  -9        5.13       11.31      4.30 o
   4   2  -9       35.32       41.08      8.17 o
   5   2  -9        9.96       14.96      6.70 o
   6   2  -9       47.55       52.95      7.28 o
   7   2  -9        0.90       14.00      6.60 o
   8   2  -9        8.93       26.28      8.83 o
   9   2  -9        1.16       33.26     13.07 o
  10   2  -9       18.04       32.33     11.26 o
   1   3  -9       29.98       26.29      7.09 o
   2   3  -9       27.83        3.40      9.26 o
   3   3  -9        5.45       11.93      7.11 o
   4   3  -9       13.07        8.81      7.67 o
   5   3  -9        5.68        7.93      6.08 o
   6   3  -9        6.90       14.81     11.42 o
   7   3  -9        2.00       -0.33      8.05 o
   8   3  -9        6.66        3.69      7.67 o
   1   4  -9       16.79       32.07     16.26 o
   2   4  -9       28.31       25.52     11.41 o
   3   4  -9       21.40        6.57      8.31 o
   4   4  -9        6.41       11.99     13.28 o
   0   0  -8      229.36      224.03     11.34 o
   2   0  -8      164.03      164.77      7.33 o
   4   0  -8       76.45       84.07      6.64 o
   6   0  -8        4.18       11.19      5.80 o
   8   0  -8       30.27       36.09      7.86 o
  10   0  -8       82.44       73.05      5.80 o
  12   0  -8       17.08       12.01      6.82 o
  14   0  -8       42.66       32.48     18.21 o
   0   1  -8        6.16       -0.49      6.31 o
   1   1  -8        8.24       11.76      4.75 o
   2   1  -8       10.55       11.10      4.85 o
   3   1  -8       84.39       90.69      5.30 o
   4   1  -8        7.10        4.76      4.43 o
   5   1  -8      102.95      110.97      5.11 o
   6   1  -8        6.60       14.88      4.53 o
   7   1  -8       87.62      101.10      5.24 o
   8   1  -8        2.08        4.87      4.18 o
   9   1  -8       27.58       27.42      3.73 o
  10   1  -8       14.66        6.44      4.92 o
  11   1  -8       37.60       42.31      6.41 o
  12   1  -8       11.34       19.76      6.57 o
  13   1  -8        8.49        4.03      6.73 o
  14   1  -8        7.16       15.23     14.11 o
   0   2  -8      170.01      179.07      9.94 o
   1   2  -8       13.50        6.19      4.99 o
   2   2  -8       42.95       46.12      4.40 o
   3   2  -8       29.62       26.32      4.26 o
   4   2  -8       73.08       84.43      5.69 o
   5   2  -8        2.63       14.64      5.35 o
   6   2  -8        8.81        9.38      5.02 o
   7   2  -8       13.45        7.44      5.29 o
   8   2  -8        1.58       11.46      5.14 o
   9   2  -8       10.01       27.10      8.42 o
  10   2  -8       64.93       82.05      7.59 o
  11   2  -8        6.88        2.04      5.35 o
  12   2  -8       17.37       13.43      9.08 o
  13   2  -8        5.85       29.38     11.73 o
   0   3  -8      159.98      142.73      7.58 o
   1   3  -8       38.13       39.93      6.31 o
   2   3  -8        0.16       -1.93      5.21 o
   3   3  -8       98.14       96.37      6.50 o
   4   3  -8       53.93       54.57      6.47 o
   5   3  -8       30.48       12.88      5.73 o
   6   3  -8       13.85       14.55      5.69 o
   7   3  -8       63.90       72.05      6.82 o
   8   3  -8        1.34        8.87      5.28 o
   9   3  -8       13.16       13.71      8.10 o
  10   3  -8       17.24       17.59     11.95 o
  11   3  -8       13.22       12.87     10.51 o
  12   3  -8       17.47        0.80      8.64 o
   0   4  -8      113.57      112.42      9.84 o
   1   4  -8       27.53       50.10      8.97 o
   2   4  -8        0.34        0.09      6.18 o
   3   4  -8       51.41       28.05     10.90 o
   4   4  -8       51.90       35.53      8.02 o
   5   4  -8       15.16       15.62      8.39 o
   6   4  -8        6.42       16.04      7.76 o
   7   4  -8       33.74       17.85      7.46 o
   8   4  -8        2.59       37.36     11.84 o
   9   4  -8       15.13        5.66      8.36 o
  10   4  -8        8.55       19.01     16.85 o
   0   5  -8       22.94       -1.84     11.90 o
   1   5  -8        0.28       -0.08      7.40 o
   2   5  -8       20.33        9.41      8.48 o
   3   5  -8       24.65       18.87     15.89 o
   4   5  -8        7.66      -12.00     13.52 o
   5   5  -8        9.62       14.42      8.83 o
   6   5  -8        1.36       -3.76      8.97 o
   2   0  -7       11.59       -0.68      5.26 o
   4   0  -7      241.10      221.25      7.22 o
   6   0  -7      232.45      255.06      7.12 o
   8   0  -7      157.32      157.48      6.46 o
  10   0  -7       31.43       35.81      4.47 o
  12   0  -7       27.11       48.01      7.29 o
  14   0  -7        0.08       22.14     12.83 o
  16   0  -7       55.40       87.77     26.65 o
   1   1  -7      290.54      291.29      6.35 o
   2   1  -7       47.10       52.73      4.44 o
   3   1  -7       96.45       96.81      4.74 o
   4   1  -7       42.02       33.46      4.99 o
   5   1  -7       50.54       42.15      4.34 o
   6   1  -7       39.97       44.18      3.92 o
   7   1  -7       17.63       15.02      4.53 o
   8   1  -7        8.04       16.30      5.12 o
   9   1  -7       20.13       23.61      4.32 o
  10   1  -7        0.56       -0.36      3.96 o
  11   1  -7      153.38      159.36      4.62 o
  12   1  -7       34.42       42.08      5.50 o
  13   1  -7       95.20      108.06      7.47 o
  14   1  -7        6.96        4.91      6.85 o
  15   1  -7       25.90       40.96     18.06 o
  16   1  -7        0.81       22.28     24.93 o
  17   1  -7        7.21       19.30     28.82 o
   1   2  -7       61.39       59.09      4.41 o
   2   2  -7      142.32      134.77      4.89 o
   3   2  -7       44.69       56.59      6.15 o
   4   2  -7      218.83      215.16      6.26 o
   5   2  -7        1.74        2.33      4.91 o
   6   2  -7      113.24      113.64      6.23 o
   7   2  -7        1.70       -2.75      5.31 o
   8   2  -7      182.01      171.74      5.91 o
   9   2  -7       49.96       50.62      7.00 o
  10   2  -7       21.78       16.61      5.50 o
  11   2  -7        8.40       22.14      9.45 o
  12   2  -7       82.18       88.96      5.77 o
  13   2  -7       19.45        8.98     10.04 o
  14   2  -7       20.51        8.45     12.57 o
  15   2  -7        2.73       28.50     11.75 o
  16   2  -7        7.34       26.97     11.77 o
   1   3  -7      156.97      135.96      6.92 o
   2   3  -7       77.11       78.51      5.60 o
   3   3  -7      101.56      108.52      5.63 o
   4   3  -7       28.03       30.20      8.17 o
   5   3  -7       14.01       14.74      6.50 o
   6   3  -7       61.56       56.15      5.83 o
   7   3  -7       12.25        7.50      5.17 o
   8   3  -7        8.94       13.61      5.07 o
   9   3  -7       33.40       28.28      7.22 o
  10   3  -7       26.19       16.96      7.42 o
  11   3  -7       48.36       57.25     15.65 o
  12   3  -7       20.37        8.18     11.59 o
  13   3  -7       20.56       40.49      6.85 o
  14   3  -7        3.25       16.64      9.84 o
  15   3  -7        4.35       17.11     17.71 o
   1   4  -7       27.60       38.72      9.08 o
   2   4  -7        4.81        5.61      7.95 o
   3   4  -7       53.21       51.87      7.22 o
   4   4  -7       36.81       52.50      7.80 o
   5   4  -7       12.83       43.79      8.60 o
   6   4  -7       72.61       67.47      6.22 o
   7   4  -7       19.12       39.72      7.64 o
   8   4  -7        9.47       -2.19      7.23 o
   9   4  -7        6.75        2.96      7.06 o
  10   4  -7       15.95       43.03     22.19 o
  11   4  -7       19.08        3.20      8.77 o
  12   4  -7        3.84       13.22      7.67 o
  13   4  -7        8.81        8.91     11.98 o
   1   5  -7       11.55        1.83      9.05 o
   2   5  -7       16.32       23.70     24.66 o
   3   5  -7        4.30       15.96      9.56 o
   4   5  -7       30.19       49.57      7.69 o
   5   5  -7        2.07       -6.40      8.55 o
   6   5  -7       21.74       21.90      7.73 o
   7   5  -7       15.57       21.35      7.50 o
   8   5  -7       42.18       21.94      7.60 o
   9   5  -7        3.88       11.03     19.51 o
  10   5  -7       11.04       27.48     17.64 o
   1   6  -7       38.08       46.93     13.81 o
   2   6  -7        7.10       10.33     14.54 o
   3   6  -7       15.12        1.08     10.65 o
   4   6  -7        0.38       10.98      8.07 o
   5   6  -7        3.66       -1.88     19.53 o
   6   6  -7       14.17       -0.13     21.79 o
   0   0  -6      251.57      236.15     19.00 o
   2   0  -6      377.70      384.24      8.89 o
   4   0  -6       33.85       41.41      5.16 o
   6   0  -6       40.71       47.73      5.15 o
   8   0  -6       12.18       24.45      5.61 o
  10   0  -6      149.59      127.93      6.06 o
  12   0  -6      131.78      121.92      7.86 o
  14   0  -6       13.12        4.12     12.87 o
  16   0  -6        9.36       19.74     25.65 o
  18   0  -6        5.44       25.08     11.82 o
   0   1  -6       54.85       59.59      6.45 o
   1   1  -6       98.54       87.11      4.63 o
   2   1  -6       52.33       47.14      4.46 o
   3   1  -6      106.14      103.36      4.53 o
   4   1  -6       78.89       92.29      4.56 o
   5   1  -6      171.24      169.40      4.73 o
   6   1  -6       12.63       22.77      6.22 o
   7   1  -6      135.62      133.55      4.47 o
   8   1  -6       11.16        8.59      5.15 o
   9   1  -6      148.99      141.64      6.19 o
  10   1  -6        5.75       -1.08      3.79 o
  11   1  -6        1.61        4.71      5.10 o
  12   1  -6        3.70        5.56      4.69 o
  13   1  -6        7.26        9.08      4.64 o
  14   1  -6       58.75       63.90      7.87 o
  15   1  -6       12.94       12.51      7.38 o
  16   1  -6        4.36        5.18     10.31 o
  17   1  -6       51.01       62.94     11.83 o
  18   1  -6        0.50       -0.37     15.54 o
  19   1  -6        7.84       25.97     17.91 o
   0   2  -6      207.06      192.49      7.35 o
   1   2  -6      144.59      143.06      4.97 o
   2   2  -6      294.78      313.60      5.99 o
   3   2  -6       21.77       41.55      6.45 o
   4   2  -6       68.17       84.75      5.63 o
   5   2  -6        6.88        9.58      6.99 o
   6   2  -6       10.32        9.16      4.55 o
   7   2  -6       10.00        0.84      6.76 o
   8   2  -6       59.65       47.40      7.44 o
   9   2  -6        0.86        2.87      3.77 o
  10   2  -6       21.92       20.01      7.19 o
  11   2  -6       58.74       73.18      6.32 o
  12   2  -6      108.66      125.82      9.27 o
  13   2  -6       21.98       22.04      6.06 o
  14   2  -6      125.46      121.83      7.13 o
  15   2  -6        2.85        8.55      8.20 o
  16   2  -6        8.09       10.58      7.00 o
  17   2  -6        1.76       -3.94      9.08 o
  18   2  -6        1.15       10.71     21.24 o
   0   3  -6      150.86      130.59      7.09 o
   1   3  -6      291.24      291.94      6.46 o
   2   3  -6      117.87      113.35      6.09 o
   3   3  -6        6.76       23.97      9.00 o
   4   3  -6       55.86       51.16      8.10 o
   5   3  -6      173.31      172.80     10.86 o
   6   3  -6       46.88       40.74      6.56 o
   7   3  -6       67.87       71.17      5.55 o
   8   3  -6       20.99       50.77      8.03 o
   9   3  -6      118.22      115.97      8.37 o
  10   3  -6       48.00       59.44      6.38 o
  11   3  -6       14.18       17.84      8.25 o
  12   3  -6        7.30        9.92      6.12 o
  13   3  -6        2.94       -3.32      5.64 o
  14   3  -6       11.56       20.06     12.77 o
  15   3  -6        3.24       13.49      8.38 o
  16   3  -6        5.54        6.91      8.35 o
  17   3  -6       21.59       17.50     12.08 o
   0   4  -6      136.37      141.44     20.07 o
   1   4  -6        2.20        3.23      7.53 o
   2   4  -6      183.21      186.55      9.13 o
   3   4  -6       10.34       27.92      7.25 o
   4   4  -6        5.79        5.05      5.68 o
   5   4  -6      196.30      194.81      7.18 o
   6   4  -6       15.48       10.25      5.45 o
   7   4  -6        2.80       16.89      6.13 o
   8   4  -6       28.65       23.71      5.20 o
   9   4  -6        9.11       10.04      5.00 o
  10   4  -6       52.53       48.34      5.36 o
  11   4  -6        0.34        6.34      8.46 o
  12   4  -6       37.04       26.39      7.42 o
  13   4  -6        2.14       10.08      7.33 o
  14   4  -6       18.05       11.65     10.46 o
  15   4  -6       13.52        7.77     11.52 o
   0   5  -6       30.37       14.27     11.71 o
   1   5  -6       13.86       13.47     10.56 o
   2   5  -6       39.62       32.73      7.65 o
   3   5  -6       38.58       48.89      9.86 o
   4   5  -6       13.14       17.48      7.63 o
   5   5  -6      122.46      107.54      8.45 o
   6   5  -6        3.03        4.03      6.34 o
   7   5  -6       59.57       47.48     10.82 o
   8   5  -6        7.46        4.07      7.02 o
   9   5  -6        0.69        0.26      8.16 o
  10   5  -6       24.64       31.73      6.63 o
  11   5  -6        8.77       42.22     12.32 o
  12   5  -6        3.04       -7.66     10.78 o
  13   5  -6        7.18       -2.34      9.65 o
   0   6  -6        6.78        0.62     10.90 o
   1   6  -6        6.65       -2.02      8.21 o
   2   6  -6       74.02       83.59     10.92 o
   3   6  -6       20.33       33.39      8.69 o
   4   6  -6        2.11       23.91     26.72 o
   5   6  -6       14.42       13.63      9.27 o
   6   6  -6        0.08       -1.10      6.79 o
   7   6  -6       10.95        8.70     22.41 o
   8   6  -6       10.18        3.20     13.04 o
   9   6  -6       28.45       40.14      8.31 o
  10   6  -6       10.28       22.80     11.61 o
   1   7  -6        8.46       10.66     18.03 o
   2   7  -6        8.96       27.36     18.24 o
   3   7  -6        1.15        5.93     14.53 o
   4   7  -6        2.39       -1.78     19.13 o
   2   0  -5      538.41      519.30     10.72 o
   4   0  -5      641.48      634.13     11.84 o
   6   0  -5     1252.17     1297.89     15.66 o
   8   0  -5      264.24      259.18      5.92 o
  10   0  -5      216.84      211.81      8.64 o
  12   0  -5       27.93       22.42     10.14 o
  14   0  -5      173.00      166.04     14.25 o
  16   0  -5       33.74       17.07     19.18 o
  18   0  -5       75.45       71.30      9.96 o
  20   0  -5       15.27        4.22     11.61 o
   1   1  -5      951.64      937.47      9.13 o
   2   1  -5       68.91       75.80      3.86 o
   3   1  -5      640.20      651.72      7.33 o
   4   1  -5      180.21      177.89      4.36 o
   5   1  -5       77.67       74.46      5.02 o
   6   1  -5       13.28       23.23      7.20 o
   7   1  -5       32.34       33.51      4.94 o
   8   1  -5       72.25       69.51      5.94 o
   9   1  -5      377.96      379.25      8.22 o
  10   1  -5       31.94       35.69     12.17 o
  11   1  -5      113.88      101.77      9.58 o
  12   1  -5       47.45       32.49      8.29 o
  13   1  -5      246.58      254.05      6.87 o
  14   1  -5       28.14       34.87      6.23 o
  15   1  -5       74.10       78.59      5.64 o
  16   1  -5       35.59       39.51      5.45 o
  17   1  -5       10.98       17.78      7.80 o
  18   1  -5        1.19        5.01      6.47 o
  19   1  -5        3.37       -0.80      7.01 o
  20   1  -5        4.87       11.22      9.73 o
   1   2  -5      193.00      187.01      6.61 o
   2   2  -5      530.55      549.00      7.72 o
   3   2  -5      115.23      118.90      5.49 o
   4   2  -5      344.00      340.80      7.07 o
   5   2  -5        3.98       11.94      4.55 o
   6   2  -5      372.78      374.65      7.37 o
   7   2  -5       39.68       38.28      4.47 o
   8   2  -5      216.20      226.42      5.93 o
   9   2  -5        9.59       19.59     10.31 o
  10   2  -5      234.72      217.64      7.38 o
  11   2  -5      122.77      126.30      5.92 o
  12   2  -5       95.09       87.75      5.67 o
  13   2  -5        6.35       17.01      4.57 o
  14   2  -5       14.52       18.63      7.00 o
  15   2  -5       16.23       11.70      5.72 o
  16   2  -5       29.36       40.50      6.55 o
  17   2  -5        0.16       18.26      6.08 o
  18   2  -5       19.03       22.39      8.90 o
  19   2  -5        2.85        9.08     14.56 o
   1   3  -5      203.60      201.16      6.43 o
   2   3  -5      100.79       98.66      6.93 o
   3   3  -5      310.70      306.13      8.01 o
   4   3  -5      284.24      284.11      7.14 o
   5   3  -5       48.96       57.11      8.55 o
   6   3  -5       91.14       96.22      6.73 o
   7   3  -5       23.43       25.13      5.42 o
   8   3  -5      245.96      241.09      9.18 o
   9   3  -5       52.91       51.28      5.70 o
  10   3  -5       17.03        6.97      8.83 o
  11   3  -5      135.55      135.06      6.76 o
  12   3  -5       32.08       44.41      6.44 o
  13   3  -5       34.96       35.05      6.15 o
  14   3  -5        7.37        7.76      7.53 o
  15   3  -5      125.07      126.66      6.34 o
  16   3  -5       36.19       39.55      7.22 o
  17   3  -5        0.94       -3.78      5.31 o
  18   3  -5       16.17        4.21     13.13 o
  19   3  -5        1.08        7.44     16.56 o
   1   4  -5      229.20      223.55      7.72 o
   2   4  -5       11.97        3.44      8.00 o
   3   4  -5       57.13       38.83      6.64 o
   4   4  -5      169.58      171.79     10.60 o
   5   4  -5       22.79       19.94      5.47 o
   6   4  -5       18.14        0.19      5.82 o
   7   4  -5       76.43       64.30      6.98 o
   8   4  -5      173.51      182.45      8.26 o
   9   4  -5       26.40       26.46      9.61 o
  10   4  -5       13.88       21.87      4.77 o
  11   4  -5       57.70       74.47     13.43 o
  12   4  -5       10.00       18.55      6.15 o
  13   4  -5       78.00       87.49      9.22 o
  14   4  -5       10.48       14.29      6.64 o
  15   4  -5        4.53        8.64      6.57 o
  16   4  -5       21.79       18.59      6.95 o
  17   4  -5       16.94        2.45     15.97 o
   1   5  -5       37.91       48.62      7.26 o
   2   5  -5       71.31       71.61      6.79 o
   3   5  -5       17.87        8.30      8.76 o
   4   5  -5       21.43       22.95      8.67 o
   5   5  -5       16.98       26.19      6.98 o
   6   5  -5      186.44      186.78      8.11 o
   7   5  -5       27.95       22.25      6.51 o
   8   5  -5       36.35       47.42     10.53 o
   9   5  -5        5.53        9.37      8.59 o
  10   5  -5       25.86       24.80      8.21 o
  11   5  -5       12.15       -0.22      8.57 o
  12   5  -5        0.38       -2.84      8.36 o
  13   5  -5       23.20        7.93      9.79 o
  14   5  -5        3.84        1.54     11.11 o
  15   5  -5        2.18       14.49      9.17 o
   1   6  -5       70.02       70.07     10.44 o
   2   6  -5        9.76       12.90      7.85 o
   3   6  -5       48.81       39.50      6.79 o
   4   6  -5        6.65      -12.18     13.50 o
   5   6  -5        7.94        9.13      8.13 o
   6   6  -5        5.73       12.07     24.31 o
   7   6  -5        2.25      -10.57     10.57 o
   8   6  -5       16.97       12.43      7.80 o
   9   6  -5       35.63       40.65      7.62 o
  10   6  -5        6.35       18.73      9.88 o
  11   6  -5       20.82       28.95     11.45 o
  12   6  -5        4.01       -2.55     18.45 o
   1   7  -5        1.53       14.41      8.84 o
   2   7  -5        5.36       -5.02      8.72 o
   3   7  -5        1.89       13.68     10.60 o
   4   7  -5       17.45      -14.57     14.57 o
   5   7  -5       13.02       15.22     12.22 o
   6   7  -5       55.62       63.80     12.06 o
   7   7  -5       11.97       37.38     17.66 o
   8   7  -5       19.71       18.19     16.86 o
   0   0  -4      784.25      827.47     18.05 o
   2   0  -4      577.63      571.33     10.29 o
   4   0  -4      223.97      235.52     10.75 o
   6   0  -4      170.64      167.25      9.87 o
   8   0  -4        1.33        8.94      4.03 o
  10   0  -4      288.03      302.00     13.06 o
  12   0  -4      198.88      209.04      8.80 o
  14   0  -4      277.63      280.58     11.80 o
  16   0  -4      178.69      185.81     10.35 o
  18   0  -4        1.91       -2.21     11.29 o
  20   0  -4        2.32      -10.49     10.52 o
   0   1  -4      790.05      872.43     11.55 o
   1   1  -4      541.92      575.70      6.69 o
   2   1  -4       57.85       67.22      3.57 o
   3   1  -4      494.30      502.58      6.36 o
   4   1  -4       39.64       31.70      2.92 o
   5   1  -4      561.46      551.64      7.56 o
   6   1  -4       53.51       55.76      4.90 o
   7   1  -4      322.71      330.29      5.52 o
   8   1  -4       74.16       80.28      4.95 o
   9   1  -4      119.46      119.51      3.68 o
  10   1  -4       64.91       65.82      3.43 o
  11   1  -4      100.98      106.70      5.32 o
  12   1  -4       15.88       24.53      5.39 o
  13   1  -4       30.54       27.38      4.27 o
  14   1  -4       58.80       46.50      4.32 o
  15   1  -4       95.98      101.54      6.18 o
  16   1  -4        2.88       12.62      7.61 o
  17   1  -4       33.78       41.90      6.44 o
  18   1  -4        0.90       14.01      6.63 o
  19   1  -4       44.92       55.25      6.83 o
  20   1  -4        0.10       -2.09      7.05 o
  21   1  -4       18.93       38.54     12.12 o
   0   2  -4     3953.59     4023.24     49.03 o
   1   2  -4      722.80      710.01      8.39 o
   2   2  -4       96.19       91.65      3.47 o
   3   2  -4       39.46       49.82      5.43 o
   4   2  -4      337.87      331.17      6.75 o
   5   2  -4       27.24       32.43      4.30 o
   6   2  -4       18.17       11.04      3.56 o
   7   2  -4       45.86       40.30      4.87 o
   8   2  -4       40.34       37.46      3.45 o
   9   2  -4       13.00       17.84      7.21 o
  10   2  -4      485.71      486.20      9.07 o
  11   2  -4       21.90       20.68      4.76 o
  12   2  -4      120.62      111.81      6.56 o
  13   2  -4       19.08       14.13      7.11 o
  14   2  -4       26.04       21.44      4.87 o
  15   2  -4        5.58       -4.58      6.27 o
  16   2  -4       43.86       36.78      5.94 o
  17   2  -4        0.90       -4.36      4.85 o
  18   2  -4        0.64        4.17      5.70 o
  19   2  -4        8.60       11.65      5.27 o
  20   2  -4        1.39        5.65      8.56 o
  21   2  -4        0.74       -7.49     10.39 o
   0   3  -4      113.16      110.67     15.53 o
   1   3  -4        2.07       -4.67      4.67 o
   2   3  -4      118.51      123.23      6.65 o
   3   3  -4      352.90      344.99      7.30 o
   4   3  -4       89.62      112.77      5.74 o
   5   3  -4      444.97      453.31     10.15 o
   6   3  -4        7.56       15.50      4.85 o
   7   3  -4      421.69      423.83      8.19 o
   8   3  -4       21.08       21.40      8.96 o
   9   3  -4        9.84        8.16      4.88 o
  10   3  -4       52.48       35.07      6.44 o
  11   3  -4       83.57       81.37      6.47 o
  12   3  -4       33.98       20.03      5.83 o
  13   3  -4        7.42        4.32     10.68 o
  14   3  -4       69.94       77.43      5.70 o
  15   3  -4       59.87       76.90      7.27 o
  16   3  -4       10.67       32.28      8.70 o
  17   3  -4        4.89       12.30      5.88 o
  18   3  -4        6.46       21.25      6.36 o
  19   3  -4       21.16       17.52      8.92 o
  20   3  -4        1.91       -7.80     11.14 o
   0   4  -4      355.31      338.83     12.12 o
   1   4  -4       13.57       19.25      7.00 o
   2   4  -4      100.39      112.06      8.84 o
   3   4  -4      185.86      197.31      7.52 o
   4   4  -4      154.60      167.73      8.31 o
   5   4  -4       43.82       36.72      5.86 o
   6   4  -4       39.95       33.15     11.47 o
   7   4  -4      127.99      122.98      6.34 o
   8   4  -4       57.11       59.05      5.68 o
   9   4  -4       77.12       60.35      6.10 o
  10   4  -4       26.84       34.05      7.61 o
  11   4  -4        3.98        4.47      6.84 o
  12   4  -4       81.73       79.98      7.42 o
  13   4  -4       12.97       15.30      6.58 o
  14   4  -4       49.43       56.12      7.14 o
  15   4  -4        3.13       -1.93      6.40 o
  16   4  -4       17.79       11.36      6.50 o
  17   4  -4       29.93       31.76      9.08 o
  18   4  -4       10.87       19.54     13.27 o
   0   5  -4       75.64       47.63     15.32 o
   1   5  -4       23.15        3.17     10.67 o
   2   5  -4       98.74      106.17      8.25 o
   3   5  -4      111.65       89.33      7.34 o
   4   5  -4       71.88       61.40      6.19 o
   5   5  -4       36.01       19.53      6.62 o
   6   5  -4       28.47       27.76      6.88 o
   7   5  -4      112.06      110.70      6.86 o
   8   5  -4        2.22        4.32      7.86 o
   9   5  -4       57.38       55.90     10.23 o
  10   5  -4       51.27       66.63     17.09 o
  11   5  -4       18.45       23.34      8.38 o
  12   5  -4       35.00       35.71     10.16 o
  13   5  -4        0.47       -6.52     11.94 o
  14   5  -4       22.26       29.24     18.04 o
  15   5  -4        7.85       18.57      8.43 o
  16   5  -4        5.69       12.46     10.97 o
  17   5  -4        6.38       -0.27      8.87 o
   0   6  -4      120.66      128.94     13.05 o
   1   6  -4       43.11       53.16     10.97 o
   2   6  -4       20.23       44.82     13.66 o
   3   6  -4       52.31       61.63     12.11 o
   4   6  -4       27.19       27.65      9.76 o
   5   6  -4       98.63      112.94     10.16 o
   6   6  -4        5.24        0.02      7.36 o
   7   6  -4       51.42       44.12      6.73 o
   8   6  -4        4.17        7.42      7.04 o
   9   6  -4       85.85       82.12      8.97 o
  10   6  -4       34.07       31.16     14.04 o
  11   6  -4       11.12        2.60      9.22 o
  12   6  -4       21.18       33.83     10.20 o
  13   6  -4        4.49       14.26     10.50 o
  14   6  -4        6.85       16.27      8.49 o
   1   7  -4        1.27        5.89     12.35 o
   2   7  -4       46.44       57.75      9.49 o
   3   7  -4       26.19       47.83     13.12 o
   4   7  -4       41.31       53.74     11.04 o
   5   7  -4       37.61       15.93      9.51 o
   6   7  -4       12.88       17.09      9.67 o
   7   7  -4       17.21       16.44      7.44 o
   8   7  -4       24.76       29.96     19.27 o
   9   7  -4        9.06       26.70     12.11 o
  10   7  -4        9.31        2.82      9.82 o
  11   7  -4        0.54       -5.41     17.40 o
   0   8  -4        4.97       11.41     21.34 o
   1   8  -4        2.97        3.89     12.21 o
   2   8  -4        7.56       14.34     20.34 o
   3   8  -4       36.08       33.65     13.08 o
   2   0  -3     1144.49     1189.05     15.39 o
   4   0  -3     3373.50     3370.43     42.50 o
   6   0  -3     1062.79      993.37     34.20 o
   8   0  -3     2032.18     1984.29     23.94 o
  10   0  -3       84.80       91.11      6.70 o
  12   0  -3      106.62      104.87     10.12 o
  14   0  -3      261.27      253.46      9.43 o
  16   0  -3      117.92      106.90      7.93 o
  18   0  -3       73.98       55.05      8.66 o
  20   0  -3       33.51       28.49     10.41 o
  22   0  -3        0.21        8.67     11.11 o
   1   1  -3     2953.11     2862.52     22.89 o
   2   1  -3      372.06      358.60      5.13 o
   3   1  -3     1044.43     1043.91     10.38 o
   4   1  -3       54.61       54.45      4.56 o
   5   1  -3      228.42      228.76      3.89 o
   6   1  -3      184.82      209.57      4.00 o
   7   1  -3      190.43      193.85      4.10 o
   8   1  -3       26.54       12.41      2.91 o
   9   1  -3      143.41      141.40      5.04 o
  10   1  -3       93.21       84.89      5.53 o
  11   1  -3      624.68      613.92      7.16 o
  12   1  -3       54.66       49.79      3.82 o
  13   1  -3      300.21      299.98      7.25 o
  14   1  -3       64.98       67.51      8.29 o
  15   1  -3       46.13       39.85      5.34 o
  16   1  -3       53.85       61.20      5.51 o
  17   1  -3       23.61       17.16      4.61 o
  18   1  -3        9.93       10.93      6.00 o
  19   1  -3        0.73        3.71      6.02 o
  20   1  -3        0.69        9.52      7.41 o
  21   1  -3        3.17       11.92      8.63 o
  22   1  -3       10.99        1.35      8.32 o
   1   2  -3      286.79      291.27      7.56 o
   2   2  -3      141.87      170.28      4.95 o
   3   2  -3      172.43      191.94      7.35 o
   4   2  -3      443.81      437.47      7.33 o
   5   2  -3        5.69        3.71      3.32 o
   6   2  -3     1263.46     1235.72     13.60 o
   7   2  -3       80.00       82.08      3.70 o
   8   2  -3      223.93      220.51      6.12 o
   9   2  -3      223.79      237.38      6.14 o
  10   2  -3      188.48      189.18      6.19 o
  11   2  -3       46.95       49.92      4.67 o
  12   2  -3       74.95       69.10      5.28 o
  13   2  -3       34.25       31.10      4.90 o
  14   2  -3        6.20        1.11      3.84 o
  15   2  -3       68.70       71.26      4.55 o
  16   2  -3      218.87      217.93      8.06 o
  17   2  -3        2.10       10.58      7.33 o
  18   2  -3       56.58       69.26      5.48 o
  19   2  -3        2.99        1.85      5.96 o
  20   2  -3       27.39       51.91      7.81 o
  21   2  -3       12.28       36.35      9.31 o
  22   2  -3       13.44        9.56     12.49 o
   1   3  -3      387.90      383.31      8.09 o
   2   3  -3      559.30      561.65     11.00 o
   3   3  -3      261.75      250.26      5.93 o
   4   3  -3      180.45      180.39      7.13 o
   5   3  -3       29.70       47.27      9.68 o
   6   3  -3      407.31      411.74      7.39 o
   7   3  -3       93.59      100.19      5.15 o
   8   3  -3      158.38      171.06      5.74 o
   9   3  -3       72.92       77.25      6.23 o
  10   3  -3      139.50      149.18      6.13 o
  11   3  -3      273.92      293.64      7.64 o
  12   3  -3       53.01       35.31      5.42 o
  13   3  -3      202.40      202.33      6.80 o
  14   3  -3       39.07       53.50      5.92 o
  15   3  -3      141.10      153.93      9.02 o
  16   3  -3        3.98       10.68      5.42 o
  17   3  -3       30.60       22.86      6.74 o
  18   3  -3       17.84       29.26      9.66 o
  19   3  -3        3.42       -1.24      6.12 o
  20   3  -3        8.50       14.24      7.94 o
  21   3  -3       15.88       46.78     20.44 o
   1   4  -3      386.91      383.01      8.82 o
   2   4  -3      171.47      185.59      7.74 o
   3   4  -3      279.58      300.22      8.79 o
   4   4  -3      288.21      289.80      7.84 o
   5   4  -3        1.91        1.92      6.57 o
   6   4  -3      233.57      240.81      8.14 o
   7   4  -3       85.21       91.64      6.74 o
   8   4  -3      247.26      255.86      8.69 o
   9   4  -3      256.35      269.15     15.34 o
  10   4  -3       83.15       73.31     11.51 o
  11   4  -3       16.47        3.55      5.91 o
  12   4  -3        3.45        4.33      6.41 o
  13   4  -3       65.98       64.74      7.23 o
  14   4  -3       19.92       37.34      9.02 o
  15   4  -3       29.23       34.62      9.18 o
  16   4  -3        6.04       13.61      6.00 o
  17   4  -3        0.01       -3.54      6.72 o
  18   4  -3       36.98       55.72      9.17 o
  19   4  -3        7.20       19.40      7.83 o
   1   5  -3      164.36      164.65      9.79 o
   2   5  -3       26.82       33.08      8.38 o
   3   5  -3      152.81      172.14     11.07 o
   4   5  -3      188.15      196.30      7.86 o
   5   5  -3        6.34       -8.45      8.45 o
   6   5  -3      184.38      168.00      9.12 o
   7   5  -3       44.96       29.39      5.97 o
   8   5  -3       53.17       65.99      6.76 o
   9   5  -3      100.78      111.47      9.41 o
  10   5  -3       31.14       42.23      8.04 o
  11   5  -3       11.96       20.93      6.82 o
  12   5  -3       10.36        1.19      7.79 o
  13   5  -3       26.98       32.19     10.72 o
  14   5  -3       17.51        9.36      6.40 o
  15   5  -3        6.81        9.97      6.67 o
  16   5  -3       20.12       22.65      6.98 o
  17   5  -3        0.69       29.06      8.83 o
  18   5  -3        6.48       -0.17      7.95 o
   1   6  -3       95.28       87.18      7.95 o
   2   6  -3       13.08       13.41     10.72 o
   3   6  -3        7.55       -5.43      8.66 o
   4   6  -3       18.67        9.42     13.07 o
   5   6  -3       61.42       61.83      6.83 o
   6   6  -3      103.73       92.14      8.10 o
   7   6  -3       17.33        3.12      8.53 o
   8   6  -3       11.74       23.52      8.85 o
   9   6  -3       17.76       21.71     10.20 o
  10   6  -3       18.17        4.56     15.18 o
  11   6  -3       85.85       80.45      9.07 o
  12   6  -3        5.13        4.73     12.30 o
  13   6  -3       17.48        8.05      7.84 o
  14   6  -3        5.82       11.11      8.09 o
  15   6  -3       31.21       52.09     12.82 o
   1   7  -3        6.74       17.13      9.49 o
   2   7  -3       13.52       21.51      8.62 o
   3   7  -3        1.67       18.46      9.35 o
   4   7  -3       39.73       36.05     11.80 o
   5   7  -3       22.79       15.37      7.73 o
   6   7  -3        8.35       26.07      9.64 o
   7   7  -3       31.24       46.14     10.68 o
   8   7  -3       86.32      109.20      9.81 o
   9   7  -3       13.71       12.76     11.29 o
  10   7  -3       16.26       46.48     10.72 o
  11   7  -3        7.49       28.38      9.01 o
  12   7  -3        0.74       -2.99     11.62 o
   1   8  -3       27.12       61.48     22.02 o
   2   8  -3        1.08       20.40     12.77 o
   3   8  -3       41.36       48.55     19.12 o
   4   8  -3        1.08       -7.18     10.45 o
   5   8  -3        7.29       11.24     11.51 o
   6   8  -3        3.69       -7.83     18.52 o
   0   0  -2     3882.34     3743.91     56.30 o
   2   0  -2     8305.35     9027.50    103.55 o
   4   0  -2     1900.11     1897.10     40.81 o
   6   0  -2       72.66       61.86      6.56 o
   8   0  -2     1184.46     1202.03     15.75 o
  10   0  -2       24.74       22.31      3.71 o
  12   0  -2      426.34      423.52      7.99 o
  14   0  -2      986.70      981.16     13.81 o
  16   0  -2       18.08       -2.07      7.55 o
  18   0  -2       13.60       32.24     17.59 o
  20   0  -2        8.56        7.45      9.44 o
  22   0  -2        8.45       -8.88      9.38 o
   0   1  -2    12563.33    12202.73    135.54 o
   1   1  -2     5075.96     5285.36     39.72 o
   2   1  -2     1120.41     1152.18     15.33 o
   3   1  -2      857.49      851.87      8.62 o
   4   1  -2      598.18      544.81      6.72 o
   5   1  -2      992.21      985.41      9.55 o
   6   1  -2      360.75      327.40      5.05 o
   7   1  -2     1082.16     1072.56      9.87 o
   8   1  -2       64.63       71.09      3.98 o
   9   1  -2     1305.42     1340.07     11.46 o
  10   1  -2      260.19      284.19      4.85 o
  11   1  -2       62.09       61.74      4.15 o
  12   1  -2       78.13       79.74      3.69 o
  13   1  -2       80.87       75.55      5.04 o
  14   1  -2       81.84       83.58      4.98 o
  15   1  -2       17.10       15.51      4.84 o
  16   1  -2       23.16       18.21      7.94 o
  17   1  -2      156.73      143.62      5.84 o
  18   1  -2        4.35        4.89      5.09 o
  19   1  -2       64.66       57.84      5.47 o
  20   1  -2        0.95        7.37      5.36 o
  21   1  -2       34.67       25.73      5.47 o
  22   1  -2        1.01       18.70      9.86 o
  23   1  -2        1.14       23.56      8.14 o
   0   2  -2     1301.84     1385.16     32.11 o
   1   2  -2      270.18      244.06      6.99 o
   2   2  -2     3024.44     3058.96     28.64 o
   3   2  -2      625.47      649.97      8.45 o
   4   2  -2      544.77      508.63      7.14 o
   5   2  -2     1119.68     1104.73     11.77 o
   6   2  -2       21.01       29.07      3.14 o
   7   2  -2      400.85      399.47      7.48 o
   8   2  -2      402.57      417.51      6.08 o
   9   2  -2      111.93      128.34      4.16 o
  10   2  -2      309.14      304.13      5.39 o
  11   2  -2        3.60        6.58      4.50 o
  12   2  -2      272.84      260.50      5.77 o
  13   2  -2        8.48       33.01      7.19 o
  14   2  -2      272.18      276.89      6.13 o
  15   2  -2       88.44       73.50      4.92 o
  16   2  -2        7.28        2.91      5.23 o
  17   2  -2       12.74       -1.11      5.21 o
  18   2  -2       13.16       20.51      8.00 o
  19   2  -2        1.86        7.23      5.36 o
  20   2  -2        6.93        4.82      6.24 o
  21   2  -2        5.36       13.05      6.76 o
  22   2  -2        6.13       10.49      9.00 o
   0   3  -2     1007.42      983.98     19.00 o
   1   3  -2      672.00      708.75     10.82 o
   2   3  -2      218.29      221.56      6.13 o
   3   3  -2      521.59      510.39      8.78 o
   4   3  -2       87.37       92.61      6.54 o
   5   3  -2      637.35      671.43     10.62 o
   6   3  -2       62.81       59.98      6.52 o
   7   3  -2      415.68      418.13      9.55 o
   8   3  -2      102.48      100.83      6.13 o
   9   3  -2      394.06      408.82     11.77 o
  10   3  -2      189.49      182.66      6.48 o
  11   3  -2       18.82       24.54      6.44 o
  12   3  -2      120.15      120.79      5.89 o
  13   3  -2        8.01       12.20      5.16 o
  14   3  -2       26.10       13.14      8.21 o
  15   3  -2       17.05       35.41      6.39 o
  16   3  -2       42.77       54.97      6.26 o
  17   3  -2       89.29      102.88      5.95 o
  18   3  -2        1.82        2.48      5.37 o
  19   3  -2       15.28       12.28      7.43 o
  20   3  -2        3.02       -0.83      7.06 o
  21   3  -2       19.99       29.47     10.36 o
   0   4  -2       32.79       29.35      6.84 o
   1   4  -2       52.82       57.47      6.05 o
   2   4  -2      566.06      553.32      9.96 o
   3   4  -2       70.11       62.54      5.51 o
   4   4  -2      169.40      161.19      6.86 o
   5   4  -2      345.78      352.59      8.08 o
   6   4  -2        6.71       20.63      6.81 o
   7   4  -2      129.85      118.72      8.72 o
   8   4  -2       88.46       89.77      7.12 o
   9   4  -2      115.27      123.33      7.21 o
  10   4  -2      133.93      136.18      9.85 o
  11   4  -2       65.03       65.40      6.93 o
  12   4  -2      117.85      113.93      8.32 o
  13   4  -2       16.66       20.58      7.48 o
  14   4  -2       85.96      105.87      9.78 o
  15   4  -2       40.93       45.82      7.06 o
  16   4  -2       27.99       28.36      7.66 o
  17   4  -2       17.31       20.32      7.08 o
  18   4  -2        0.09       33.12     12.92 o
  19   4  -2       20.44       35.10     15.36 o
  20   4  -2        0.29       -3.36      7.47 o
   0   5  -2      500.77      512.79     15.98 o
   1   5  -2      214.94      192.03      7.71 o
   2   5  -2      159.65      149.69      7.74 o
   3   5  -2        8.48       16.56      7.05 o
   4   5  -2        2.56       26.22      7.25 o
   5   5  -2      361.45      368.87      9.04 o
   6   5  -2       70.18       76.98      5.93 o
   7   5  -2       22.04       44.56      9.21 o
   8   5  -2       73.41       75.84      9.42 o
   9   5  -2      149.12      142.86     12.89 o
  10   5  -2      207.43      190.33      8.21 o
  11   5  -2       20.16       14.92      7.35 o
  12   5  -2       60.77       64.07      6.72 o
  13   5  -2        9.14       12.23      6.38 o
  14   5  -2       15.10       18.33      6.70 o
  15   5  -2       11.24        5.13     11.38 o
  16   5  -2       17.94       22.26     13.94 o
  17   5  -2        6.53       11.74      9.75 o
  18   5  -2        4.19       20.47      9.60 o
   0   6  -2       54.56       45.34     22.16 o
   1   6  -2       15.12        0.60      6.15 o
   2   6  -2       46.37       42.32     11.53 o
   3   6  -2       10.21       -4.79      8.43 o
   4   6  -2        8.29       31.67      7.83 o
   5   6  -2      400.86      392.74      9.83 o
   6   6  -2       24.12       22.44      7.32 o
   7   6  -2       56.15       65.54     13.59 o
   8   6  -2       47.46       36.77     11.84 o
   9   6  -2       14.46       15.72      7.28 o
  10   6  -2        7.37       -4.20     15.20 o
  11   6  -2       21.21       24.24     12.74 o
  12   6  -2       21.27       19.54      7.08 o
  13   6  -2        1.32       -3.46      6.34 o
  14   6  -2        9.23        7.63      8.07 o
  15   6  -2       17.06       19.16     14.67 o
  16   6  -2       11.44       19.48      7.44 o
   0   7  -2       57.17       55.52     17.29 o
   1   7  -2        0.23        2.06     12.48 o
   2   7  -2      113.02      123.29     13.18 o
   3   7  -2       12.53       19.02      9.94 o
   4   7  -2        0.82       -7.30      7.67 o
   5   7  -2       58.40       70.60      8.11 o
   6   7  -2        9.87       17.95     12.82 o
   7   7  -2       31.24       36.69      7.58 o
   8   7  -2       12.64       23.36      7.50 o
   9   7  -2        0.51      -19.14     19.14 o
  10   7  -2       43.42       81.12      9.05 o
  11   7  -2       19.11       21.53     10.06 o
  12   7  -2       14.29       13.91     11.64 o
  13   7  -2        1.97       -4.86     10.10 o
   0   8  -2        4.30      -14.05     14.05 o
   1   8  -2        8.30      -11.11     13.33 o
   2   8  -2        7.27        0.38     26.10 o
   3   8  -2       11.45        1.81     23.21 o
   4   8  -2        4.66       -1.17     11.46 o
   5   8  -2       47.42       11.41     24.50 o
   6   8  -2        4.62       16.15     12.47 o
   7   8  -2       13.95       30.32     13.41 o
   8   8  -2        2.54       16.22     17.85 o
   4   0  -1      318.99      381.25     21.76 o
   6   0  -1      557.05      569.80     10.82 o
   8   0  -1      176.86      161.36      4.85 o
  10   0  -1     1165.94     1177.70     13.79 o
  12   0  -1       64.82       70.48      6.53 o
  14   0  -1       18.59       19.77      5.69 o
  16   0  -1      236.10      235.19      7.24 o
  18   0  -1       72.53       90.35      8.71 o
  20   0  -1       56.96       53.15     11.77 o
  22   0  -1       53.80       57.65     14.62 o
   1   1  -1      501.10      610.21     10.08 o
   2   1  -1     1523.58     1473.15     21.27 o
   3   1  -1     1451.56     1553.84     22.75 o
   4   1  -1      654.39      628.98      7.77 o
   5   1  -1      133.85      101.16      4.03 o
   6   1  -1        4.12        1.09      2.95 o
   7   1  -1       17.44       13.08      3.61 o
   8   1  -1      652.69      683.09      6.94 o
   9   1  -1      231.84      236.42      4.27 o
  10   1  -1      264.12      270.42      4.80 o
  11   1  -1      334.72      322.41      5.24 o
  12   1  -1       15.33        9.04      4.59 o
  13   1  -1      244.50      239.52      5.33 o
  14   1  -1      122.36      135.57      5.15 o
  15   1  -1      367.83      371.69      7.26 o
  16   1  -1       57.66       60.37      4.87 o
  17   1  -1       22.85       21.45      4.67 o
  18   1  -1        3.98        8.74      4.72 o
  19   1  -1        0.85        1.77      5.33 o
  20   1  -1        1.26        4.03      5.66 o
  21   1  -1       12.29       18.52      7.01 o
  22   1  -1        9.75        2.54      7.44 o
  23   1  -1       17.06        9.04      8.78 o
   1   2  -1      788.09      731.84     10.93 o
   2   2  -1     1565.73     1410.39     17.92 o
   3   2  -1       49.10       57.80      5.02 o
   4   2  -1     1642.33     1699.64     16.84 o
   5   2  -1      142.52      129.78      5.29 o
   6   2  -1      561.93      531.54      7.74 o
   7   2  -1      782.74      863.17      9.39 o
   8   2  -1     1042.81     1015.67     10.13 o
   9   2  -1       17.50        9.22      3.68 o
  10   2  -1       74.13       79.26      4.15 o
  11   2  -1       33.48       36.15      4.43 o
  12   2  -1        6.35       10.04      3.87 o
  13   2  -1       64.64       64.39      5.57 o
  14   2  -1      272.23      292.01      6.44 o
  15   2  -1       36.63       33.96      4.23 o
  16   2  -1       85.93       75.67      5.50 o
  17   2  -1        6.14        1.32      4.96 o
  18   2  -1       82.61       90.57      5.72 o
  19   2  -1        1.82        2.05      5.34 o
  20   2  -1       31.72       30.76      7.47 o
  21   2  -1        2.52        1.80      6.10 o
  22   2  -1        7.49       16.06      6.52 o
   1   3  -1     1476.55     1467.33     16.95 o
   2   3  -1       62.39       77.44      4.62 o
   3   3  -1      460.47      465.92      8.25 o
   4   3  -1       12.98       30.05      4.22 o
   5   3  -1      193.11      200.47      5.54 o
   6   3  -1      124.70      120.13      5.48 o
   7   3  -1      525.59      545.50      8.83 o
   8   3  -1       50.86       60.44      8.32 o
   9   3  -1      279.91      272.22     10.42 o
  10   3  -1       36.60       50.21      7.84 o
  11   3  -1      123.12      127.27      6.42 o
  12   3  -1       36.07       39.42      5.02 o
  13   3  -1      225.22      217.91      6.44 o
  14   3  -1       23.06       34.55      4.96 o
  15   3  -1       17.66        9.90      6.00 o
  16   3  -1       81.24       91.66      6.16 o
  17   3  -1       14.51       16.13      6.08 o
  18   3  -1        7.77       12.37      5.48 o
  19   3  -1       10.81       16.89      6.71 o
  20   3  -1        8.89       25.34      7.44 o
  21   3  -1        7.04        6.93      8.47 o
  22   3  -1        2.34        4.67     10.03 o
   1   4  -1       43.44       33.21      5.03 o
   2   4  -1      204.67      212.64      7.09 o
   3   4  -1       29.52       34.97      6.99 o
   4   4  -1      279.47      286.71      7.41 o
   5   4  -1       23.35        8.44      4.72 o
   6   4  -1      629.01      623.77     11.64 o
   7   4  -1        7.37       10.77      6.06 o
   8   4  -1      133.87      127.46      6.42 o
   9   4  -1      103.54      105.92      6.81 o
  10   4  -1       81.78       93.89      6.76 o
  11   4  -1      195.49      189.16      6.79 o
  12   4  -1       69.20       63.40      7.98 o
  13   4  -1       19.71       13.31      5.56 o
  14   4  -1       20.96       13.56      7.16 o
  15   4  -1       53.90       59.11      5.96 o
  16   4  -1       47.58       57.10      6.61 o
  17   4  -1        2.02       -2.29      6.38 o
  18   4  -1       15.29       22.72      6.23 o
  19   4  -1        7.46        6.87     12.63 o
  20   4  -1       23.92       54.29     12.54 o
   1   5  -1      241.41      235.12      9.19 o
   2   5  -1       45.46       33.32      7.48 o
   3   5  -1      145.22      139.55      7.76 o
   4   5  -1      141.24      152.63      9.20 o
   5   5  -1      125.09      117.38      7.88 o
   6   5  -1       67.36       62.55      6.91 o
   7   5  -1       13.49       36.40      6.82 o
   8   5  -1      213.77      196.98      8.24 o
   9   5  -1      167.07      158.98      7.50 o
  10   5  -1       27.52       11.88      5.85 o
  11   5  -1      162.74      163.13      7.62 o
  12   5  -1        6.54       11.02      7.18 o
  13   5  -1       53.00       46.09      7.50 o
  14   5  -1        5.97       18.31      6.41 o
  15   5  -1       60.25       70.06      6.55 o
  16   5  -1       17.73       20.38      6.37 o
  17   5  -1        6.68        9.97      6.46 o
  18   5  -1       31.66       40.22      8.81 o
  19   5  -1        1.36       -6.17      7.71 o
   1   6  -1      142.26      129.96     11.00 o
   2   6  -1       15.40        5.77      8.52 o
   3   6  -1      174.66      186.84      9.02 o
   4   6  -1      101.47       87.52      7.43 o
   5   6  -1       13.85       22.97     18.35 o
   6   6  -1      110.46      102.40      7.87 o
   7   6  -1       12.55       14.97      7.44 o
   8   6  -1      152.32      148.93      7.73 o
   9   6  -1      104.51      111.33      7.65 o
  10   6  -1       20.08       36.14     18.34 o
  11   6  -1       25.86       46.22      6.93 o
  12   6  -1        0.03       -0.23     10.17 o
  13   6  -1       45.11       47.21      9.17 o
  14   6  -1        0.44        2.14     12.00 o
  15   6  -1        4.95       25.00      8.82 o
  16   6  -1        8.04       16.49      7.86 o
  17   6  -1        6.11        9.05      8.87 o
   1   7  -1       27.60       43.71      9.71 o
   2   7  -1       34.74       32.66      7.02 o
   3   7  -1       64.99       82.40     23.07 o
   4   7  -1       68.04       73.90      9.60 o
   5   7  -1        3.01       12.97     12.79 o
   6   7  -1      152.93      144.34      9.58 o
   7   7  -1       13.30       19.46      9.19 o
   8   7  -1       22.59       39.28     10.73 o
   9   7  -1       12.20       25.01      7.67 o
  10   7  -1        9.31        8.51      8.87 o
  11   7  -1        6.57       -2.30     10.74 o
  12   7  -1        0.53        3.28     11.35 o
  13   7  -1        5.43       18.28     11.46 o
  14   7  -1        8.07        2.83     12.63 o
   1   8  -1       63.08       67.42      8.63 o
   2   8  -1        2.31        9.89      7.58 o
   3   8  -1       12.53       12.62     10.47 o
   4   8  -1        5.96       -3.16     11.17 o
   5   8  -1       10.95       14.34      9.20 o
   6   8  -1        8.53       -0.76      9.14 o
   7   8  -1        4.98       -5.03      9.07 o
   8   8  -1        2.15       29.82     12.30 o
   9   8  -1       12.22       -7.52     12.64 o
   4   0   0     3533.09     3340.55     31.72 o
   6   0   0      350.79      281.26      6.66 o
   8   0   0      201.59      200.90      5.09 o
  10   0   0     3198.73     3208.71     35.04 o
  12   0   0     1303.10     1266.26     15.01 o
  14   0   0        0.42        0.94      5.70 o
  16   0   0       71.40       44.00      6.21 o
  18   0   0       11.86       20.03      7.78 o
  20   0   0       10.55       20.12      7.50 o
  22   0   0       30.33       38.35      8.74 o
   2   1   0      603.60      648.29     12.22 o
   3   1   0     4583.44     4822.12     36.80 o
   4   1   0      966.57      955.22     14.25 o
   5   1   0     7657.18     7523.50     55.76 o
   6   1   0       49.17       49.41      5.54 o
   7   1   0     5220.26     5404.11     37.82 o
   8   1   0      105.42       71.58      3.79 o
   9   1   0       18.76       24.50      3.47 o
  10   1   0        3.89        5.38      3.99 o
  11   1   0      142.19      134.65      4.55 o
  12   1   0        7.97        9.93      3.52 o
  13   1   0        6.09        6.65      3.76 o
  14   1   0      328.12      314.72      5.87 o
  15   1   0      398.33      379.31      6.53 o
  16   1   0        5.86       -4.54      4.54 o
  17   1   0       39.72       42.43      4.32 o
  18   1   0        2.06        0.93      4.96 o
  19   1   0       95.94       97.10      5.70 o
  20   1   0        0.03       -0.16      6.24 o
  21   1   0       10.95       -1.34      8.46 o
  22   1   0        0.08        6.90      6.20 o
  23   1   0        8.78       -6.03      6.03 o
   0   2   0     1574.62     1556.50     34.18 o
   2   2   0     2664.73     2758.28     28.18 o
   3   2   0     1096.19     1109.77     15.29 o
   4   2   0       18.11       43.62      5.26 o
   5   2   0        0.48       -4.10      4.10 o
   6   2   0      586.97      519.90      6.60 o
   7   2   0      369.70      331.54      6.19 o
   8   2   0       73.33       78.04      5.30 o
   9   2   0      520.59      533.01      6.89 o
  10   2   0      271.30      256.36      5.42 o
  11   2   0       36.34       36.66      3.75 o
  12   2   0      588.37      608.13      8.11 o
  13   2   0       42.49       43.07      4.58 o
  14   2   0      243.68      241.10      5.96 o
  15   2   0       16.01       14.21      6.18 o
  16   2   0      220.96      187.65      5.73 o
  17   2   0       97.95       94.61      5.25 o
  18   2   0        1.03        4.42      4.89 o
  19   2   0        9.18        2.60      5.30 o
  20   2   0        0.65        0.72      5.65 o
  21   2   0       10.33        5.61      7.19 o
  22   2   0       13.85       14.13      6.12 o
  23   2   0        0.40       25.21      8.42 o
   0   3   0      658.90      708.98     14.40 o
   1   3   0      453.59      419.50      7.92 o
   2   3   0     2236.86     2195.32     23.69 o
   3   3   0      257.46      250.36     10.20 o
   4   3   0      136.38      121.39      5.75 o
   5   3   0      501.82      494.69      8.70 o
   6   3   0       76.61       61.23      4.15 o
   7   3   0      372.25      377.38      6.92 o
   8   3   0      113.57      121.89      5.34 o
   9   3   0      456.41      473.53      7.99 o
  10   3   0      372.00      362.71      7.75 o
  11   3   0      151.18      137.52      5.94 o
  12   3   0      113.85      109.01      4.95 o
  13   3   0       24.90       37.99      5.91 o
  14   3   0       45.16       39.66      4.68 o
  15   3   0       36.47       36.39      4.75 o
  16   3   0        0.00       -2.07      5.17 o
  17   3   0       81.86       81.70      6.53 o
  18   3   0        0.10       -2.42      5.09 o
  19   3   0       63.04       76.80      5.09 o
  20   3   0        0.19        3.19      5.00 o
  21   3   0       24.62       10.92      6.50 o
  22   3   0       14.75        3.19      6.92 o
   0   4   0     1231.60     1195.98     22.64 o
   1   4   0     1077.91     1063.86     14.66 o
   2   4   0       60.27       45.80      5.56 o
   3   4   0      208.04      184.83      5.94 o
   4   4   0       75.25       82.33      6.22 o
   5   4   0      917.38      930.74     13.96 o
   6   4   0        1.26       -2.34      4.95 o
   7   4   0      389.35      392.49      7.74 o
   8   4   0      114.53      129.44      6.14 o
   9   4   0      158.36      157.67      6.45 o
  10   4   0      529.93      560.33      9.84 o
  11   4   0       18.24       25.36      6.33 o
  12   4   0       30.03       27.66      6.84 o
  13   4   0       27.61       24.02      5.20 o
  14   4   0       36.50       38.35      4.85 o
  15   4   0       22.47       15.25      8.59 o
  16   4   0       31.82       44.62      5.50 o
  17   4   0       17.14        5.35      7.93 o
  18   4   0        4.12        4.26      6.59 o
  19   4   0       11.69       10.25      5.71 o
  20   4   0        0.16       -1.86      7.80 o
  21   4   0        0.01       12.94     10.46 o
   0   5   0      242.08      236.33     20.10 o
   1   5   0        0.42        0.39      5.39 o
   2   5   0      216.62      217.97      8.42 o
   3   5   0       76.83       80.92      7.03 o
   4   5   0      471.21      504.50     19.37 o
   5   5   0      143.44      137.99      8.16 o
   6   5   0       31.13       53.84      8.24 o
   7   5   0      161.57      175.16      7.01 o
   8   5   0      186.78      160.75      6.66 o
   9   5   0        2.24       -1.77      6.58 o
  10   5   0        0.62        4.71      6.21 o
  11   5   0       20.67        9.28      5.85 o
  12   5   0      145.45      148.46      8.71 o
  13   5   0        5.38        7.53      6.10 o
  14   5   0      121.47      124.93      6.84 o
  15   5   0        0.46        0.60      8.29 o
  16   5   0        0.98       -3.59      7.22 o
  17   5   0       15.50       14.44      6.42 o
  18   5   0        0.01        8.26      5.93 o
  19   5   0        0.02       -7.47      7.47 o
   0   6   0       23.56       28.80      8.58 o
   1   6   0        2.15       -6.73      6.73 o
   2   6   0        8.24        4.65      8.06 o
   3   6   0      274.03      244.68     10.83 o
   4   6   0       52.54       48.82      6.59 o
   5   6   0       35.27       25.03      8.12 o
   6   6   0        3.21        5.40      8.31 o
   7   6   0      303.46      345.32     10.80 o
   8   6   0       16.36        4.26      6.37 o
   9   6   0      100.26       86.54      6.58 o
  10   6   0        1.45        7.14      6.73 o
  11   6   0       29.05       35.39      7.67 o
  12   6   0        4.91        7.56      5.71 o
  13   6   0        1.10        2.45      7.85 o
  14   6   0       29.93       23.46      7.15 o
  15   6   0        3.07        9.73      7.22 o
  16   6   0        0.61       -5.54      9.30 o
  17   6   0        7.58       -3.33      8.86 o
   0   7   0       90.23      110.35     12.75 o
   1   7   0        7.54       11.77      7.85 o
   2   7   0       14.06       19.11     11.61 o
   3   7   0        1.32       14.83      6.90 o
   4   7   0       83.98       77.54      9.19 o
   5   7   0       32.30       20.01      7.40 o
   6   7   0        1.68        9.59      7.80 o
   7   7   0       13.49       15.33      8.20 o
   8   7   0        0.96       15.28      7.77 o
   9   7   0        8.53       -6.83      8.14 o
  10   7   0       15.77       11.66     11.49 o
  11   7   0        4.98       -1.70      7.61 o
  12   7   0       50.68       70.22     10.57 o
  13   7   0        0.16        4.57      7.50 o
  14   7   0       11.02      -10.31     17.06 o
   0   8   0        0.04        8.03     11.56 o
   1   8   0        0.12       15.20     10.39 o
   2   8   0        3.57       44.68     13.74 o
   3   8   0       21.74       32.08     10.48 o
   4   8   0        3.72       24.64      8.95 o
   5   8   0       51.64       49.79      8.73 o
   6   8   0        0.05       13.59     11.24 o
   7   8   0       12.73       27.29     11.04 o
   8   8   0        0.88       22.48     11.32 o
   9   8   0       32.25       11.36     10.89 o
   4   0   1      301.22      355.17     33.17 o
   6   0   1      558.26      551.13      8.81 o
   8   0   1      191.04      184.68      4.39 o
  10   0   1     1148.23     1163.60     14.92 o
  12   0   1       63.27       72.74      4.48 o
  14   0   1       17.45       31.99     13.29 o
  16   0   1      234.97      246.59      7.42 o
  18   0   1       71.84       75.05      6.19 o
  20   0   1       56.62       62.77     11.04 o
  22   0   1       52.29       53.09      6.34 o
   1   1   1      493.36      624.33     10.83 o
   2   1   1     1517.58     1502.52     16.31 o
   3   1   1     1434.97     1510.28     24.30 o
   4   1   1      646.40      614.44      7.88 o
   5   1   1      127.49      104.62      5.81 o
   6   1   1        4.39        4.59      3.33 o
   7   1   1       18.06       24.74      3.17 o
   8   1   1      646.20      680.23      7.45 o
   9   1   1      225.55      224.58      4.73 o
  10   1   1      266.34      268.08      4.32 o
  11   1   1      329.56      326.90      4.85 o
  12   1   1       15.35       20.68      4.09 o
  13   1   1      253.29      247.87      4.75 o
  14   1   1      121.65      126.70      4.15 o
  15   1   1      357.48      350.27      9.24 o
  16   1   1       58.59       53.69      3.82 o
  17   1   1       23.78       23.94      4.92 o
  18   1   1        3.83        2.52      4.11 o
  19   1   1        0.82        4.70      4.75 o
  20   1   1        1.28        4.22      5.41 o
  21   1   1       12.02       21.65      5.67 o
  22   1   1        9.88        2.69      6.16 o
  23   1   1       17.71       -0.65     10.33 o
   1   2   1      770.03      689.77     10.04 o
   2   2   1     1542.29     1432.02     14.89 o
   3   2   1       47.49       48.71      4.47 o
   4   2   1     1609.86     1652.79     16.14 o
   5   2   1      140.85      133.22      4.12 o
   6   2   1      572.26      550.46      7.48 o
   7   2   1      779.24      872.35      9.08 o
   8   2   1     1022.92     1006.59     12.39 o
   9   2   1       18.61       12.60      3.99 o
  10   2   1       75.49       80.01      4.74 o
  11   2   1       30.88       35.58      3.32 o
  12   2   1        6.77        2.70      3.17 o
  13   2   1       63.08       58.34      4.71 o
  14   2   1      267.53      281.96      7.47 o
  15   2   1       38.09       32.84      3.57 o
  16   2   1       92.11       87.02      3.91 o
  17   2   1        6.19        3.60      4.77 o
  18   2   1       82.69       80.75      3.91 o
  19   2   1        1.81       -2.51      3.70 o
  20   2   1       30.85       48.76      5.68 o
  21   2   1        2.70        2.39      3.92 o
  22   2   1        7.68        9.26     15.79 o
   1   3   1     1459.09     1427.35     19.51 o
   2   3   1       65.23       75.61      4.52 o
   3   3   1      463.45      479.36      7.87 o
   4   3   1       10.60       20.20      4.28 o
   5   3   1      188.01      194.89      5.54 o
   6   3   1      118.79      112.97      4.16 o
   7   3   1      520.97      530.53      7.75 o
   8   3   1       46.52       58.55      4.06 o
   9   3   1      278.39      267.02      5.94 o
  10   3   1       38.33       42.87      4.21 o
  11   3   1      124.57      135.85      5.51 o
  12   3   1       35.92       33.61      4.40 o
  13   3   1      227.03      221.15      5.47 o
  14   3   1       24.16       24.09      4.38 o
  15   3   1       17.25       10.03      4.18 o
  16   3   1       79.12       79.43      6.69 o
  17   3   1       14.90       21.83      8.07 o
  18   3   1        7.58        8.93      4.83 o
  19   3   1       10.79       12.48      4.47 o
  20   3   1        8.87       14.67      5.10 o
  21   3   1        7.50       -0.78      6.47 o
  22   3   1        2.48       11.31      8.82 o
   1   4   1       43.38       20.67      9.55 o
   2   4   1      210.71      202.75      7.67 o
   3   4   1       28.98       34.74      5.51 o
   4   4   1      276.16      276.51      9.18 o
   5   4   1       22.61       16.04      6.53 o
   6   4   1      635.75      623.58      9.30 o
   7   4   1        7.70        4.29      4.98 o
   8   4   1      130.33      121.81      5.53 o
   9   4   1      109.19      106.47      5.55 o
  10   4   1       84.59       95.93      6.59 o
  11   4   1      189.99      184.10      6.05 o
  12   4   1       68.08       56.77      5.29 o
  13   4   1       18.58       10.97      7.32 o
  14   4   1       20.30       15.93      5.69 o
  15   4   1       53.44       50.09      5.25 o
  16   4   1       47.90       45.01      5.52 o
  17   4   1        1.96       -0.24      6.77 o
  18   4   1       15.60       17.91      6.49 o
  19   4   1        7.62       12.48      8.25 o
  20   4   1       23.50       40.89      5.56 o
   1   5   1      244.98      237.04      9.67 o
   2   5   1       43.97       44.80      6.65 o
   3   5   1      151.02      146.85      6.82 o
   4   5   1      140.05      139.02      8.29 o
   5   5   1      122.46      125.71      6.81 o
   6   5   1       71.94       78.67      5.84 o
   7   5   1       13.17       15.15      7.19 o
   8   5   1      206.46      199.92      7.90 o
   9   5   1      172.38      186.00      8.99 o
  10   5   1       28.64       23.57      6.29 o
  11   5   1      159.48      159.17      9.43 o
  12   5   1        6.60        7.71      5.64 o
  13   5   1       55.06       55.31      7.62 o
  14   5   1        6.50        9.25      6.04 o
  15   5   1       58.56       65.47      5.84 o
  16   5   1       18.12       30.60      6.47 o
  17   5   1        6.71       -1.10      6.95 o
  18   5   1       30.44       36.69      7.89 o
  19   5   1        1.33       19.02     13.53 o
   1   6   1      141.80      126.61     11.04 o
   2   6   1       15.69       28.98      9.16 o
   3   6   1      170.51      165.30      7.75 o
   4   6   1      101.52      105.60      7.18 o
   5   6   1       14.69       23.15      6.60 o
   6   6   1      115.60      101.82      6.72 o
   7   6   1       12.04       -3.85      6.27 o
   8   6   1      149.33      136.02      6.74 o
   9   6   1      104.45      109.12      7.23 o
  10   6   1       20.71       15.59      5.90 o
  11   6   1       26.00       47.85      7.01 o
  12   6   1        0.03       12.86      6.56 o
  13   6   1       44.54       51.16      6.11 o
  14   6   1        0.48       18.39      6.93 o
  15   6   1        5.31        1.28      6.96 o
  16   6   1        8.38       24.65      8.02 o
  17   6   1        6.41       -1.11     10.50 o
   1   7   1       28.25       14.07      8.60 o
   2   7   1       34.41       46.52     10.02 o
   3   7   1       64.15       70.44      7.43 o
   4   7   1       68.83       86.27      8.26 o
   5   7   1        3.22        2.07      7.68 o
   6   7   1      150.38      153.98      7.86 o
   7   7   1       13.27       14.08      7.16 o
   8   7   1       23.24       25.59      7.61 o
   9   7   1       12.32       -1.42      8.44 o
  10   7   1        9.91       19.25      9.41 o
  11   7   1        6.81       16.80      6.80 o
  12   7   1        0.50       10.29     11.49 o
  13   7   1        5.44       10.53     11.50 o
  14   7   1        8.15        5.69      9.55 o
   1   8   1       63.07       76.51     19.74 o
   2   8   1        2.26       -8.87      9.15 o
   3   8   1       13.48        4.51     11.54 o
   4   8   1        5.94       14.02      7.46 o
   5   8   1       10.87       15.25     14.85 o
   6   8   1        8.56        2.24     10.36 o
   7   8   1        5.13       -5.63     10.17 o
   8   8   1        2.07        6.63      9.96 o
   9   8   1       12.85       17.69     11.15 o
   0   0   2     3748.00     3621.55     77.31 o
   2   0   2     8369.24     8862.37    126.71 o
   4   0   2     1927.12     1906.41     32.85 o
   6   0   2       72.04       66.13     10.39 o
   8   0   2     1179.35     1181.66     24.15 o
  10   0   2       27.39       16.81     15.79 o
  12   0   2      418.45      433.25     15.52 o
  14   0   2     1003.80      998.14     25.41 o
  16   0   2       19.70        9.33     16.22 o
   0   1   2    12606.14    12135.73    215.23 o
   1   1   2     5076.52     5276.13     42.66 o
   2   1   2     1110.99     1145.92     12.56 o
   3   1   2      885.26      868.30      9.53 o
   4   1   2      602.30      570.40      7.10 o
   5   1   2      993.48     1001.57     11.62 o
   6   1   2      360.86      323.48     17.53 o
   7   1   2     1093.90     1075.68     12.32 o
   8   1   2       65.39       66.80      5.88 o
   9   1   2     1322.23     1347.87     15.28 o
  10   1   2      263.17      272.35      6.01 o
  11   1   2       63.80       60.66      6.57 o
  12   1   2       79.10       75.62      4.12 o
  13   1   2       81.66       81.65      4.39 o
  14   1   2       80.54       80.27      4.55 o
  15   1   2       15.06       18.28      3.72 o
  16   1   2       22.87       11.66      6.57 o
  17   1   2      159.11      152.38      8.49 o
  18   1   2        4.36        4.55     10.94 o
  19   1   2       64.80       53.55      5.34 o
  20   1   2        1.00       15.47      8.71 o
  21   1   2       35.36       19.56     15.10 o
  22   1   2        1.04       -3.13     17.54 o
  23   1   2        1.12       40.88     20.49 o
   0   2   2     1361.04     1434.09     19.20 o
   1   2   2      271.64      244.37      4.94 o
   2   2   2     3050.54     3111.63     26.29 o
   3   2   2      633.47      666.09      7.66 o
   4   2   2      544.35      525.33      7.56 o
   5   2   2     1129.84     1130.71     11.47 o
   6   2   2       20.69       21.15      2.60 o
   7   2   2      411.36      413.49      5.12 o
   8   2   2      408.08      414.33      5.59 o
   9   2   2      108.46      122.18      4.43 o
  10   2   2      317.09      307.92      5.12 o
  11   2   2        3.39        1.48      2.97 o
  12   2   2      277.06      269.73      6.97 o
  13   2   2        8.63       21.78      8.95 o
  14   2   2      267.98      279.51      9.45 o
  15   2   2       89.60       79.57      5.46 o
  16   2   2        6.74        1.70      4.50 o
  17   2   2       12.02       13.45      5.08 o
  18   2   2       13.16       36.70     12.38 o
  19   2   2        1.93        6.26      5.58 o
  20   2   2        6.95       16.63      6.26 o
  21   2   2        5.15       11.31      9.03 o
  22   2   2        6.32        0.08      6.05 o
   0   3   2     1004.30      997.45     15.73 o
   1   3   2      679.65      708.79      8.88 o
   2   3   2      228.86      231.93      5.06 o
   3   3   2      515.18      495.49      8.20 o
   4   3   2       87.75       91.74      4.56 o
   5   3   2      656.07      679.30      8.68 o
   6   3   2       62.91       59.88      3.52 o
   7   3   2      417.48      400.37      6.55 o
   8   3   2      106.10      110.80      4.11 o
   9   3   2      392.02      394.58      6.62 o
  10   3   2      185.63      176.87      4.86 o
  11   3   2       17.10       20.00      4.10 o
  12   3   2      124.12      112.19      4.02 o
  13   3   2        8.08       15.44      7.84 o
  14   3   2       27.07       18.70      4.53 o
  15   3   2       18.30       24.09      6.59 o
  16   3   2       43.21       45.73     10.55 o
  17   3   2       87.17       98.84      6.64 o
  18   3   2        1.81       14.96      7.62 o
  19   3   2       15.37       21.59      6.20 o
  20   3   2        3.04       12.03      7.82 o
  21   3   2       19.49       17.58      8.55 o
   0   4   2       29.01       29.46      5.13 o
   1   4   2       51.15       59.62      4.35 o
   2   4   2      556.55      544.30     12.32 o
   3   4   2       71.75       60.35      6.45 o
   4   4   2      173.79      175.26      6.26 o
   5   4   2      346.43      368.21      8.06 o
   6   4   2        6.77        8.83      4.52 o
   7   4   2      130.26      123.35      4.99 o
   8   4   2       89.91       88.72      5.03 o
   9   4   2      120.50      124.94      5.75 o
  10   4   2      126.40      122.74      5.70 o
  11   4   2       65.13       64.63      5.65 o
  12   4   2      119.04      107.97      5.11 o
  13   4   2       16.16       17.88      6.46 o
  14   4   2       87.43       93.52      5.41 o
  15   4   2       41.33       43.17      4.36 o
  16   4   2       28.11       36.64      4.44 o
  17   4   2       17.80       12.44      6.95 o
  18   4   2        0.08       25.29     14.19 o
  19   4   2       21.19       39.69      7.20 o
  20   4   2        0.30       12.53     19.44 o
   0   5   2      507.52      557.15     13.71 o
   1   5   2      212.41      209.04      6.95 o
   2   5   2      161.29      153.59      7.84 o
   3   5   2        9.76       19.29      7.24 o
   4   5   2        2.19       15.55     12.04 o
   5   5   2      349.57      361.21      9.32 o
   6   5   2       70.07       90.20      6.02 o
   7   5   2       22.79       13.59      4.95 o
   8   5   2       70.64       70.07      5.39 o
   9   5   2      149.57      147.87      6.43 o
  10   5   2      212.45      210.90      7.09 o
  11   5   2       21.25       27.40      9.83 o
  12   5   2       60.79       60.35      5.77 o
  13   5   2        9.06       20.32      7.91 o
  14   5   2       14.48       12.03      5.26 o
  15   5   2       11.00       -4.55      4.98 o
  16   5   2       18.44       16.01      5.00 o
  17   5   2        6.28        4.53      6.06 o
  18   5   2        4.17       -1.92      9.84 o
   0   6   2       53.43       40.96      8.83 o
   1   6   2       14.80       14.72      6.15 o
   2   6   2       44.58       44.26      6.31 o
   3   6   2       10.95        2.35      6.77 o
   4   6   2        7.45       -1.62      6.52 o
   5   6   2      405.57      400.03      9.85 o
   6   6   2       24.15       24.43      7.15 o
   7   6   2       57.02       65.71      7.51 o
   8   6   2       46.61       48.50      6.17 o
   9   6   2       13.26        2.25      6.38 o
  10   6   2        7.80       31.77      7.25 o
  11   6   2       21.13       21.03      5.57 o
  12   6   2       21.01       16.96      6.17 o
  13   6   2        1.36       11.71     10.04 o
  14   6   2        8.55        9.72      9.02 o
  15   6   2       16.91       19.84      6.59 o
  16   6   2       11.87        0.03      7.48 o
   0   7   2       57.39       66.13      9.86 o
   1   7   2        0.26        4.64      5.80 o
   2   7   2      113.58       99.00      7.76 o
   3   7   2       11.92        8.90      8.96 o
   4   7   2        1.10       -0.12     11.31 o
   5   7   2       59.85       71.98      9.55 o
   6   7   2        9.83       10.52      6.26 o
   7   7   2       30.08       48.59      7.39 o
   8   7   2       12.91       13.44      6.26 o
   9   7   2        0.49        5.97      5.88 o
  10   7   2       43.26       80.04     17.53 o
  11   7   2       18.72       32.39      7.95 o
  12   7   2       13.68        5.05     14.71 o
  13   7   2        2.01       12.37     16.96 o
   0   8   2        4.16        2.02     11.75 o
   1   8   2        8.58       -2.54      8.62 o
   2   8   2        7.49        2.56      6.83 o
   3   8   2       10.66       -3.83      7.67 o
   4   8   2        4.52        5.43      6.81 o
   5   8   2       46.18       21.29     11.96 o
   6   8   2        4.59       24.32     10.95 o
   7   8   2       14.09       45.64     13.32 o
   8   8   2        2.56       -4.96     10.77 o
   2   0   3     1138.31     1208.44     23.19 o
   4   0   3     3358.79     3399.90     53.23 o
   6   0   3     1046.28      999.94     21.79 o
   8   0   3     2023.41     1968.54     36.64 o
  10   0   3       77.13       73.31     10.84 o
  12   0   3      108.20      105.43     14.26 o
  14   0   3      266.62      266.79     16.08 o
  16   0   3      111.15      108.17     18.67 o
  18   0   3       74.40       91.22     20.58 o
  20   0   3       33.47       75.30     22.67 o
   1   1   3     2940.14     2873.63     33.15 o
   2   1   3      370.08      353.12      8.75 o
   3   1   3     1011.47     1011.20     14.28 o
   4   1   3       52.69       51.84      5.18 o
   5   1   3      232.58      253.57     13.92 o
   6   1   3      181.53      214.50     12.03 o
   7   1   3      191.48      204.67     14.89 o
   8   1   3       26.15       11.33      9.96 o
   9   1   3      141.04      126.26     10.72 o
  10   1   3       93.51       77.39      9.01 o
  11   1   3      619.83      627.87     17.37 o
  12   1   3       54.50       62.40     10.57 o
  13   1   3      293.58      301.51     20.02 o
  14   1   3       64.33       87.99     12.14 o
  15   1   3       48.15       45.49     10.53 o
  16   1   3       54.36       57.14     19.04 o
  17   1   3       23.29        9.20     10.83 o
  18   1   3        9.77        9.09     12.71 o
  19   1   3        0.77       -3.82     11.98 o
  20   1   3        0.77      -11.10     15.19 o
  21   1   3        3.20       15.90     19.63 o
  22   1   3       10.96      -13.90     19.25 o
   1   2   3      277.00      282.34      5.02 o
   2   2   3      132.09      167.35      4.06 o
   3   2   3      171.38      186.21      4.97 o
   4   2   3      443.72      430.04     10.96 o
   5   2   3        5.30       -3.47      3.47 o
   6   2   3     1248.92     1230.15     13.98 o
   7   2   3       79.71       83.20      4.89 o
   8   2   3      218.32      223.32      5.46 o
   9   2   3      219.43      220.09      9.02 o
  10   2   3      189.39      194.15     11.76 o
  11   2   3       48.28       31.58     11.32 o
  12   2   3       74.96       95.78     12.72 o
  13   2   3       32.86        4.38     11.80 o
  14   2   3        6.60       -0.79     10.65 o
  15   2   3       69.21       55.80     15.85 o
  16   2   3      218.33      204.09     13.85 o
  17   2   3        1.98      -11.42     16.30 o
  18   2   3       55.54       63.90     14.35 o
  19   2   3        2.92       -3.43     12.97 o
  20   2   3       28.12       78.31     25.82 o
  21   2   3       12.19       11.66     17.16 o
  22   2   3       13.59       33.54     16.72 o
   1   3   3      386.46      384.41      6.32 o
   2   3   3      556.79      570.56      7.74 o
   3   3   3      260.00      254.46      5.17 o
   4   3   3      178.19      177.59      5.80 o
   5   3   3       30.80       41.41      5.99 o
   6   3   3      396.50      407.55      7.78 o
   7   3   3       93.93      102.36      4.67 o
   8   3   3      162.60      164.12      5.37 o
   9   3   3       69.71       71.03      4.43 o
  10   3   3      136.63      151.33      6.23 o
  11   3   3      279.39      275.75      6.61 o
  12   3   3       53.18       41.22      6.19 o
  13   3   3      195.56      192.92      5.64 o
  14   3   3       38.75       36.67      5.79 o
  15   3   3      145.68      135.68     11.06 o
  16   3   3        3.40        5.16     10.87 o
  17   3   3       29.74       31.51      5.82 o
  18   3   3       18.38       15.52     15.93 o
  19   3   3        3.39       29.31     17.97 o
  20   3   3        8.15       14.59     13.33 o
  21   3   3       15.80       35.88     19.95 o
   1   4   3      382.29      363.89      6.97 o
   2   4   3      170.57      183.45      5.48 o
   3   4   3      277.03      292.41      6.43 o
   4   4   3      298.32      293.02      6.40 o
   5   4   3        1.81       -1.94      3.11 o
   6   4   3      225.75      233.68      5.87 o
   7   4   3       86.07       87.76      5.78 o
   8   4   3      254.75      257.14      7.39 o
   9   4   3      253.60      260.76      7.39 o
  10   4   3       80.67       76.10      5.18 o
  11   4   3       15.05       10.49      5.17 o
  12   4   3        3.65        1.20      4.63 o
  13   4   3       67.25       61.47      4.93 o
  14   4   3       20.60       28.47      6.81 o
  15   4   3       27.60       21.82      3.70 o
  16   4   3        5.35        4.20      4.39 o
  17   4   3        0.03        1.94     17.63 o
  18   4   3       37.36       52.57     18.21 o
  19   4   3        7.16        0.34      9.14 o
   1   5   3      167.89      164.19      6.35 o
   2   5   3       28.11       32.85      4.94 o
   3   5   3      153.09      153.02      6.07 o
   4   5   3      183.01      192.69     10.11 o
   5   5   3        6.97        2.41      6.83 o
   6   5   3      184.91      182.15      6.47 o
   7   5   3       45.59       35.11      3.79 o
   8   5   3       52.88       61.84      5.71 o
   9   5   3      100.93      100.71      4.90 o
  10   5   3       29.65       36.70      4.73 o
  11   5   3       12.92       19.75      8.27 o
  12   5   3       10.32        8.90      4.88 o
  13   5   3       27.05       28.93      4.85 o
  14   5   3       17.43       18.53      7.67 o
  15   5   3        6.76        8.74      8.10 o
  16   5   3       19.86       13.78      5.38 o
  17   5   3        0.55       -2.55     15.18 o
  18   5   3        6.79       -2.31     10.30 o
   1   6   3       94.32       93.18      6.15 o
   2   6   3       13.80       12.20      5.92 o
   3   6   3        7.19        4.09      4.88 o
   4   6   3       19.23       12.84      6.24 o
   5   6   3       61.57       73.65      6.47 o
   6   6   3      104.41       96.96      5.28 o
   7   6   3       17.92       20.57      4.38 o
   8   6   3       13.12       11.88      6.45 o
   9   6   3       15.99       17.54      6.62 o
  10   6   3       17.50       20.08      8.64 o
  11   6   3       86.68       77.68      8.06 o
  12   6   3        5.26       -1.29      4.39 o
  13   6   3       17.58       23.59     10.66 o
  14   6   3        5.95       10.14     10.25 o
  15   6   3       31.06       28.59     25.14 o
   1   7   3        7.05        8.28      6.50 o
   2   7   3       13.71       19.81     11.11 o
   3   7   3        1.50       -6.00      6.00 o
   4   7   3       39.90       36.94      6.02 o
   5   7   3       23.26       23.17      7.19 o
   6   7   3        7.74        6.95      5.03 o
   7   7   3       31.20       35.69      4.89 o
   8   7   3       87.29       86.06      5.50 o
   9   7   3       13.37       11.74      5.93 o
  10   7   3       15.85       25.37      5.33 o
  11   7   3        7.80       21.07     12.65 o
  12   7   3        0.71       12.41     13.68 o
   1   8   3       27.21       27.98      7.09 o
   2   8   3        1.11       17.59      8.86 o
   3   8   3       42.17       15.57      8.78 o
   4   8   3        1.01        7.16      7.70 o
   5   8   3        6.97       15.55      7.28 o
   6   8   3        3.52       -2.07      7.98 o
   7   8   3        8.97        8.07      7.57 o
   2   0   4      601.37      612.51     22.66 o
   4   0   4      210.45      204.20     12.76 o
   6   0   4      171.00      166.17     12.53 o
   8   0   4        1.93       17.01     10.18 o
  10   0   4      297.90      287.70     15.71 o
  12   0   4      208.12      204.94     17.41 o
  14   0   4      266.45      282.54     43.15 o
  16   0   4      180.15      114.42     25.36 o
  18   0   4        1.92      -22.76     22.76 o
  20   0   4        2.16       39.17     27.73 o
   0   1   4      784.06      873.38     18.13 o
   1   1   4      535.45      563.27      9.74 o
   2   1   4       59.91       65.76      6.70 o
   3   1   4      504.09      512.29     11.14 o
   4   1   4       40.30       39.28     12.08 o
   5   1   4      581.55      558.76     14.14 o
   6   1   4       53.55       64.05      8.56 o
   7   1   4      324.25      339.66     12.65 o
   8   1   4       75.04       72.15      9.49 o
   9   1   4      120.39      115.22     10.95 o
  10   1   4       63.39       60.76     10.59 o
  11   1   4       99.35      102.21     10.40 o
  12   1   4       15.85       63.49     16.06 o
  13   1   4       29.82       24.42     11.72 o
  14   1   4       59.87       55.19     19.27 o
  15   1   4       98.04       98.35     20.47 o
  16   1   4        2.90        8.95     11.36 o
  17   1   4       33.96       58.20     21.17 o
  18   1   4        0.90       11.83     12.88 o
  19   1   4       44.41       66.98     21.74 o
  20   1   4        0.12       -1.52     15.20 o
  21   1   4       18.72       37.89     26.89 o
   0   2   4     3961.69     4107.09     49.47 o
   1   2   4      725.89      718.27      9.13 o
   2   2   4       82.74       76.60      4.56 o
   3   2   4       37.04       39.82      4.77 o
   4   2   4      345.58      341.08      6.97 o
   5   2   4       28.89       38.95      5.85 o
   6   2   4       18.23        8.64      5.51 o
   7   2   4       46.89       26.53     16.93 o
   8   2   4       37.38       51.00     12.24 o
   9   2   4       14.03       15.10     10.67 o
  10   2   4      486.45      473.39     16.35 o
  11   2   4       22.43       38.49     11.02 o
  12   2   4      120.35      101.58     13.23 o
  13   2   4       19.40       28.46     16.65 o
  14   2   4       29.01       48.64     11.36 o
  15   2   4        5.23       -2.55     15.96 o
  16   2   4       44.24       43.73     13.90 o
  17   2   4        1.06       12.41     14.99 o
  18   2   4        0.69       23.39     15.78 o
  19   2   4        8.86       -4.15     14.18 o
  20   2   4        1.39       -3.97     12.61 o
  21   2   4        0.81       14.89     49.74 o
   0   3   4      119.18      126.05      6.71 o
   1   3   4        2.50        6.27      3.86 o
   2   3   4      124.42      123.83      4.47 o
   3   3   4      348.23      367.00      7.85 o
   4   3   4       89.38       91.43      5.48 o
   5   3   4      441.14      433.71      8.43 o
   6   3   4        7.54        1.25      4.55 o
   7   3   4      424.10      430.48      8.30 o
   8   3   4       21.89       25.48      5.71 o
   9   3   4        7.51       17.69      5.29 o
  10   3   4       55.57       48.88      6.89 o
  11   3   4       85.92       86.27     21.09 o
  12   3   4       33.26       19.78     11.93 o
  13   3   4        7.55       36.44     17.94 o
  14   3   4       70.38       82.04     10.93 o
  15   3   4       59.50       59.19     14.35 o
  16   3   4       10.07       31.86     31.46 o
  17   3   4        5.29       35.59     32.11 o
  18   3   4        6.50       21.27     13.73 o
  19   3   4       21.60       13.31     14.28 o
  20   3   4        2.04       13.08     22.31 o
   0   4   4      354.79      342.81     10.23 o
   1   4   4       13.98       15.66      4.82 o
   2   4   4      103.38      103.54      5.09 o
   3   4   4      190.11      182.78      5.60 o
   4   4   4      150.11      156.45      6.99 o
   5   4   4       46.25       43.96      5.64 o
   6   4   4       40.42       32.74      6.61 o
   7   4   4      131.06      131.89      6.23 o
   8   4   4       57.23       52.34      7.61 o
   9   4   4       76.47       65.42      7.52 o
  10   4   4       27.87       27.91      4.64 o
  11   4   4        3.91        2.74      6.45 o
  12   4   4       81.61       87.73      6.15 o
  13   4   4       13.33       11.83      4.42 o
  14   4   4       48.83       64.46     16.51 o
  15   4   4        2.68        1.84     22.41 o
  16   4   4       17.13       21.88     31.66 o
  17   4   4       30.46       56.31     18.87 o
  18   4   4       11.17        9.99     23.79 o
   0   5   4       70.18       50.04     10.00 o
   1   5   4       23.83        2.16      4.56 o
   2   5   4      101.72       94.11      5.47 o
   3   5   4      109.79      100.71      5.17 o
   4   5   4       73.61       62.52      5.28 o
   5   5   4       39.19       31.92      3.75 o
   6   5   4       28.53       40.84      5.64 o
   7   5   4      111.09      112.85      6.39 o
   8   5   4        2.73        5.99      6.09 o
   9   5   4       56.13       61.69      9.08 o
  10   5   4       50.26       56.80      5.92 o
  11   5   4       18.38       10.02      6.96 o
  12   5   4       34.71       30.09      8.27 o
  13   5   4        0.46        8.29      7.99 o
  14   5   4       23.23       29.02      6.27 o
  15   5   4        7.70       16.09      5.53 o
  16   5   4        5.84       25.97     26.05 o
   0   6   4      117.98      127.16      8.68 o
   1   6   4       43.57       56.26      5.87 o
   2   6   4       21.02       24.58      5.56 o
   3   6   4       51.62       56.36      5.31 o
   4   6   4       27.33       20.51      6.19 o
   5   6   4       96.56      101.55      5.54 o
   6   6   4        5.14        9.41      5.01 o
   7   6   4       49.63       48.66      7.98 o
   8   6   4        4.00       10.28      7.98 o
   9   6   4       88.57       93.55      7.23 o
  10   6   4       34.07       33.00      6.26 o
  11   6   4       11.06        1.44      7.26 o
  12   6   4       20.60       28.13     14.06 o
  13   6   4        4.35       30.68     17.82 o
  14   6   4        7.16       19.74     25.57 o
   0   7   4       60.32       60.26      9.57 o
   1   7   4        1.20       -5.96      5.96 o
   2   7   4       45.32       52.72      6.71 o
   3   7   4       26.50       38.56      7.33 o
   4   7   4       41.44       51.37      6.53 o
   5   7   4       36.67       29.17      6.75 o
   6   7   4       12.97        7.04      7.20 o
   7   7   4       17.10       24.69      4.58 o
   8   7   4       24.74       36.33     14.92 o
   9   7   4        9.40       32.66     12.36 o
  10   7   4        8.67       -1.94      9.12 o
  11   7   4        0.52       -6.26     14.08 o
   0   8   4        5.03      -28.27     28.27 o
   1   8   4        2.78       -0.83      9.63 o
   2   8   4        7.39       20.27      8.81 o
   3   8   4       36.39       57.04      9.54 o
   2   0   5      536.02      511.53     22.87 o
   4   0   5      622.69      634.47     27.32 o
   6   0   5     1255.55     1263.19     40.15 o
   8   0   5      257.50      241.04     13.65 o
  10   0   5      220.75      206.71     16.86 o
  12   0   5       27.91       25.84     22.38 o
  14   0   5      171.03      142.40     20.56 o
  18   0   5       76.30       53.55     28.42 o
  20   0   5       14.94        3.97     34.63 o
   1   1   5      940.76      954.97     19.27 o
   2   1   5       69.97       88.13      7.44 o
   3   1   5      648.28      689.73     18.75 o
   4   1   5      181.89      185.61     11.85 o
   5   1   5       75.87       88.43     15.09 o
   6   1   5       12.37       10.69      9.90 o
   7   1   5       31.32       14.74     10.08 o
   8   1   5       73.21       68.70     18.23 o
   9   1   5      379.14      398.85     15.55 o
  10   1   5       31.46       39.89     12.43 o
  11   1   5      109.52      104.42     12.20 o
  12   1   5       47.45        0.99     14.81 o
  13   1   5      251.33      262.98     14.26 o
  14   1   5       28.47       33.61     20.74 o
  15   1   5       72.74       87.85     13.24 o
  16   1   5       35.14       36.35     14.51 o
  17   1   5       11.18       -5.27     13.63 o
  18   1   5        1.12       31.98     13.99 o
  19   1   5        3.34      -15.62     15.62 o
  20   1   5        4.86        7.06     36.62 o
   1   2   5      194.41      188.71      6.66 o
   2   2   5      541.60      562.82     13.17 o
   3   2   5      114.02      117.74      8.36 o
   4   2   5      340.52      315.59     10.58 o
   5   2   5        3.97        7.40      7.41 o
   6   2   5      375.79      374.40     11.40 o
   7   2   5       39.95       31.10     14.78 o
   8   2   5      217.88      247.62     21.48 o
   9   2   5       10.42       15.24     19.12 o
  10   2   5      235.41      235.38     13.50 o
  11   2   5      122.47      120.53     13.28 o
  12   2   5       94.13       92.24     14.35 o
  13   2   5        5.79        8.41     13.08 o
  14   2   5       13.97       11.39     11.03 o
  15   2   5       15.96       -0.01     14.43 o
  16   2   5       28.84       29.60     19.63 o
  17   2   5        0.19        5.88     14.68 o
  18   2   5       18.73       14.08     18.53 o
  19   2   5        2.91      -16.83     16.83 o
   1   3   5      205.71      203.02      5.70 o
   2   3   5       97.38       89.26      4.59 o
   3   3   5      315.90      303.33      8.03 o
   4   3   5      283.19      284.60      7.86 o
   5   3   5       47.43       51.02      6.11 o
   6   3   5       93.21       77.29      6.47 o
   7   3   5       23.97       29.81      6.97 o
   8   3   5      241.81      220.19      8.92 o
   9   3   5       55.75       72.19     11.76 o
  10   3   5       18.10       46.68     19.65 o
  11   3   5      132.45      131.33     16.02 o
  12   3   5       32.02       43.66     21.25 o
  13   3   5       37.16       57.36     23.55 o
  14   3   5        7.11        2.76     15.38 o
  15   3   5      122.74      111.47     16.24 o
  16   3   5       37.10       15.84     15.75 o
  17   3   5        1.02       -4.10     18.90 o
  18   3   5       15.69        5.66     28.73 o
   1   4   5      227.73      223.88      6.29 o
   2   4   5       10.59        4.57      4.52 o
   3   4   5       54.51       48.01      7.04 o
   4   4   5      168.53      172.01      7.18 o
   5   4   5       22.92       35.60      7.16 o
   6   4   5       20.77       21.19     14.71 o
   7   4   5       75.18       65.28      6.49 o
   8   4   5      171.19      169.79      6.88 o
   9   4   5       26.42       20.33      4.91 o
  10   4   5       14.26       25.66     11.77 o
  11   4   5       57.88       69.58     12.72 o
  12   4   5       10.06       -2.96     21.89 o
  13   4   5       77.59      127.30     18.11 o
  14   4   5       10.05       29.94     14.88 o
  15   4   5        5.14       -3.81     23.08 o
  16   4   5       22.79      -19.08     19.08 o
  17   4   5       17.11       33.30     31.82 o
   1   5   5       36.82       35.45      5.09 o
   2   5   5       71.32       63.65      5.26 o
   3   5   5       16.67       14.25      6.18 o
   4   5   5       21.92       21.46      6.71 o
   5   5   5       17.09       24.29      6.35 o
   6   5   5      185.90      186.14      9.84 o
   7   5   5       27.63       23.52      7.20 o
   8   5   5       35.80       28.74      8.39 o
   9   5   5        4.99        2.51      7.52 o
  10   5   5       26.50       14.05      5.99 o
  11   5   5       12.40        9.06      5.25 o
  12   5   5        0.35        7.80      7.85 o
  13   5   5       23.57       12.87     14.57 o
  14   5   5        4.06      -10.26     21.71 o
  15   5   5        2.23       17.37     27.68 o
   1   6   5       71.39       84.80      6.06 o
   2   6   5        9.92       -2.31      5.81 o
   3   6   5       49.39       40.66      5.49 o
   4   6   5        5.95        8.69      6.92 o
   5   6   5        7.62       14.17      7.36 o
   6   6   5        5.72        4.46      7.41 o
   7   6   5        2.27        2.28      6.09 o
   8   6   5       16.78       14.38      7.60 o
   9   6   5       37.24       53.34      9.27 o
  10   6   5        6.85       17.76      6.53 o
  11   6   5       20.10       35.27     10.64 o
  12   6   5        3.90       10.80     13.58 o
   1   7   5        1.65       -0.20      5.66 o
   2   7   5        5.21        6.04      5.89 o
   3   7   5        2.11        9.08      6.38 o
   4   7   5       18.14       11.72      6.35 o
   5   7   5       12.88       18.17      7.96 o
   6   7   5       57.31       56.17     13.00 o
   7   7   5       12.00       34.39     12.71 o
   8   7   5       18.33       10.96      9.83 o
   8   0   6       13.20        3.71     14.39 o
  10   0   6      148.52      185.63     25.16 o
  12   0   6      129.76      155.82     25.75 o
  14   0   6       14.32      -27.63     27.63 o
  16   0   6        8.35       30.55     27.66 o
  18   0   6        5.40       12.50     29.73 o
   1   1   6      101.32       99.75     11.86 o
   2   1   6       52.48       62.73     15.69 o
   3   1   6      103.71       89.84     12.66 o
   4   1   6       78.39      106.48     22.72 o
   5   1   6      166.85      157.62     15.50 o
   6   1   6       12.67       11.65     13.83 o
   7   1   6      134.83      138.31     16.04 o
   8   1   6       10.94        6.52     11.77 o
   9   1   6      149.37      115.41     19.42 o
  10   1   6        5.57      -12.71     12.71 o
  11   1   6        1.68       22.74     13.23 o
  12   1   6        3.84        3.53     18.74 o
  13   1   6        7.51       34.56     14.20 o
  14   1   6       58.60       63.92     12.21 o
  15   1   6       11.93       37.13     13.36 o
  16   1   6        4.48       20.67     14.77 o
  17   1   6       50.89       58.11     19.72 o
  18   1   6        0.49       15.50     29.04 o
   0   2   6      190.36      173.68     11.80 o
   1   2   6      143.44      130.94      9.71 o
   2   2   6      297.86      310.35     11.87 o
   3   2   6       22.33       33.37      8.86 o
   4   2   6       67.64       90.62     14.73 o
   5   2   6        6.01       51.28     19.36 o
   6   2   6       10.27       -3.66     10.17 o
   7   2   6        9.52        1.42     12.36 o
   8   2   6       59.89       39.91     11.43 o
   9   2   6        1.07       -5.18     13.04 o
  10   2   6       18.78       49.25     27.73 o
  11   2   6       58.49       42.53     13.17 o
  12   2   6      108.24      110.95     12.53 o
  13   2   6       21.82        6.93     12.55 o
  14   2   6      126.83      108.54     13.25 o
  15   2   6        3.08       22.46     17.22 o
  16   2   6        8.07       25.89     22.01 o
  17   2   6        1.72       10.49     15.54 o
  18   2   6        1.12        5.64     34.58 o
   0   3   6      156.24      148.95     10.32 o
   1   3   6      290.31      290.57     12.53 o
   2   3   6      114.29      100.21      8.83 o
   3   3   6        8.07       -8.38      9.96 o
   4   3   6       56.34       54.97      8.91 o
   5   3   6      168.81      173.88     10.35 o
   6   3   6       46.76       55.70      7.69 o
   7   3   6       67.17       80.82     12.88 o
   8   3   6       20.50       20.69     13.46 o
   9   3   6      120.04      108.83     14.53 o
  10   3   6       48.54       31.19     11.48 o
  11   3   6       13.87        1.98     12.37 o
  12   3   6        7.57       24.51     21.42 o
  13   3   6        2.88       18.68     16.44 o
  14   3   6       10.70        1.24     15.77 o
  15   3   6        3.11      -14.08     18.35 o
  16   3   6        5.79       24.97     27.02 o
  17   3   6       21.72       78.07     28.24 o
   0   4   6      138.74      151.19      8.90 o
   1   4   6        2.06        6.27      6.21 o
   2   4   6      182.05      168.96      6.29 o
   3   4   6       10.00        5.52      6.32 o
   4   4   6        6.82        5.21      7.09 o
   5   4   6      197.58      188.50      8.74 o
   6   4   6       15.29       11.47     11.26 o
   7   4   6        2.64       16.36      8.61 o
   8   4   6       28.55       19.27     10.28 o
   9   4   6        8.22        8.48     12.07 o
  10   4   6       53.01       46.19     15.66 o
  11   4   6        0.27       22.42     15.00 o
  12   4   6       37.29       29.10     17.35 o
  13   4   6        2.09        3.09     15.68 o
  14   4   6       17.51      -24.45     24.45 o
  15   4   6       13.89       38.73     29.69 o
   0   5   6       32.12       36.56     11.22 o
   1   5   6       14.00       22.07      5.10 o
   2   5   6       38.65       35.93      4.94 o
   3   5   6       39.32       47.34      6.31 o
   4   5   6       12.57       10.70      7.21 o
   5   5   6      123.72      114.14      8.36 o
   6   5   6        3.06        5.22      6.92 o
   7   5   6       59.53       55.67      6.57 o
   8   5   6        7.67        2.39      6.17 o
   9   5   6        0.91       -5.83      8.22 o
  10   5   6       24.45       31.84      8.38 o
  11   5   6        8.41       -4.20     21.93 o
  12   5   6        3.17       17.18     22.87 o
  13   5   6        7.23        6.19     21.94 o
   0   6   6        7.75        4.10     17.08 o
   1   6   6        6.32       -1.40      5.41 o
   2   6   6       74.09       73.29      5.55 o
   3   6   6       20.03        7.48      6.79 o
   4   6   6        2.22       -2.40      7.18 o
   5   6   6       14.20        9.33      7.48 o
   6   6   6        0.09       11.47      8.90 o
   7   6   6       11.35       -6.19     14.78 o
   8   6   6       10.44       12.94      8.11 o
   9   6   6       27.67       21.78     22.75 o
  10   6   6       10.17       47.58     22.58 o
   0   7   6       53.26       77.08     12.19 o
   1   7   6        8.43       -0.82      8.56 o
   2   7   6        8.96       21.88     10.91 o
   3   7   6        1.09       -1.06      9.23 o
   4   7   6        2.10      -10.84     10.84 o
   6   0   7      229.02      267.49     24.31 o
   8   0   7      161.77      169.18     25.42 o
  10   0   7       30.83        5.85     23.06 o
  12   0   7       26.78       64.41     27.11 o
  14   0   7        0.16       55.50     28.75 o
  16   0   7       55.73       45.37     33.83 o
   3   1   7       94.03       83.72     14.83 o
   4   1   7       41.46       45.31     18.59 o
   5   1   7       51.69       64.03     15.85 o
   6   1   7       40.80       36.94     13.67 o
   7   1   7       18.19       33.12     19.62 o
   8   1   7        7.85       12.23     17.84 o
   9   1   7       18.95       21.91     13.39 o
  10   1   7        0.51        5.96     22.16 o
  11   1   7      157.93      153.16     16.03 o
  12   1   7       34.44       30.11     13.84 o
  13   1   7       92.24      125.31     14.27 o
  14   1   7        7.06        4.22     18.87 o
  15   1   7       27.21       38.12     21.70 o
  16   1   7        0.79       35.00     42.48 o
  17   1   7        7.07       41.45     35.34 o
   1   2   7       61.65       44.22      8.87 o
   2   2   7      138.97      142.93     16.43 o
   3   2   7       45.18       26.19     10.80 o
   4   2   7      223.14      232.38     16.08 o
   5   2   7        1.81       14.23     17.06 o
   6   2   7      113.65      136.92     14.71 o
   7   2   7        1.69       24.68     14.45 o
   8   2   7      183.65      198.30     17.40 o
   9   2   7       50.32       79.94     16.26 o
  10   2   7       19.87       61.43     23.24 o
  11   2   7        7.95        7.13     21.26 o
  12   2   7       82.94      149.48     27.52 o
  13   2   7       20.25       -3.06     27.94 o
  14   2   7       21.31      -19.35     20.83 o
  15   2   7        2.56       17.34     21.32 o
  16   2   7        7.07       23.79     18.34 o
   1   3   7      158.87      149.86      9.88 o
   2   3   7       79.18       71.67      9.05 o
   3   3   7       98.45      110.26     10.36 o
   4   3   7       27.33       31.68      9.38 o
   5   3   7       14.89       23.67      9.31 o
   6   3   7       62.35       64.58     18.83 o
   7   3   7       12.13       -1.26     11.91 o
   8   3   7        9.74       15.90     19.90 o
   9   3   7       33.14       15.42     13.47 o
  11   3   7       48.93       63.19     21.29 o
  12   3   7       20.28       25.35     17.44 o
  14   3   7        3.26       20.97     27.65 o
  15   3   7        4.40       45.47     30.80 o
   1   4   7       27.68       51.15     13.48 o
   2   4   7        5.49        3.33     11.45 o
   3   4   7       55.55       53.01     10.04 o
   4   4   7       35.34       23.90      9.72 o
   5   4   7       12.70       21.31      9.72 o
   6   4   7       73.33       76.51     19.04 o
   7   4   7       19.54       35.34     19.93 o
   8   4   7        8.90        5.33     14.41 o
   9   4   7        6.53        2.33     12.73 o
  10   4   7       16.25       23.21     16.87 o
  11   4   7       19.43       15.23     16.37 o
  12   4   7        3.80       40.48     23.69 o
  13   4   7        8.66       35.53     26.49 o
   1   5   7       10.98       16.88      6.09 o
   2   5   7       16.08       16.84     18.54 o
   3   5   7        4.54       15.10     13.52 o
   4   5   7       31.28       22.19      9.73 o
   5   5   7        2.11        5.06     13.18 o
   6   5   7       20.68       19.11      9.91 o
   7   5   7       15.54       31.07     40.93 o
   8   5   7       43.49       63.42     16.69 o
   9   5   7        3.66       44.55     22.63 o
  10   5   7       10.76       74.08     25.44 o
   1   6   7       37.74       42.00     13.67 o
   2   6   7        6.86       43.86      8.84 o
   3   6   7       15.23       27.10      9.20 o
   4   6   7        0.50       16.75      9.80 o
   5   6   7        3.70       -4.02     13.64 o
   6   6   7       13.56        5.83     16.44 o
   8   0   8       29.41       29.65     24.61 o
  10   0   8       80.95       65.99     20.37 o
  12   0   8       16.13       29.41     21.74 o
  14   0   8       43.82       27.52     34.68 o
   5   1   8      102.18      112.73     23.16 o
   6   1   8        6.60       13.21     20.08 o
   7   1   8       86.52       78.30     21.90 o
   8   1   8        1.99       21.97     23.24 o
   9   1   8       26.12       26.20     24.42 o
  10   1   8       15.04       31.86     18.05 o
  12   1   8       11.22       21.38     14.59 o
  13   1   8        8.54       15.09     28.37 o
  14   1   8        6.98      -14.25     23.21 o
   2   2   8       44.42       55.31     18.88 o
   3   2   8       29.95       41.57     13.49 o
   4   2   8       70.24       72.22     13.20 o
   5   2   8        2.27      -10.13     14.92 o
   6   2   8        8.93        0.68     14.82 o
   7   2   8       13.19       10.22     13.40 o
   8   2   8        1.66       10.47     17.47 o
   9   2   8        9.99       -3.65     15.98 o
  10   2   8       66.42       46.55     16.50 o
  11   2   8        6.81       17.39     19.50 o
  12   2   8       17.40       43.30     28.28 o
  13   2   8        5.84       22.02     25.79 o
   0   3   8      156.07      123.66     22.50 o
   1   3   8       37.73       47.45     13.27 o
   2   3   8        0.30       -4.56      9.52 o
   3   3   8       99.02      101.90     13.83 o
   4   3   8       54.08       80.61     14.85 o
   5   3   8       32.83       28.52     13.21 o
   6   3   8       13.93        9.28     20.59 o
   7   3   8       63.08       73.51     16.96 o
   8   3   8        1.28       -2.17     22.45 o
   9   3   8       12.88        4.65     18.80 o
  10   3   8       16.31       16.59     24.95 o
  11   3   8       12.79      -21.35     24.32 o
  12   3   8       17.19       12.70     21.65 o
   0   4   8      112.77      101.49     20.30 o
   1   4   8       28.05       31.26     10.88 o
   2   4   8        0.40       10.12      9.51 o
   3   4   8       49.90       29.69     18.41 o
   4   4   8       52.49       28.32     27.08 o
   5   4   8       13.95       22.64     15.48 o
   6   4   8        6.36       16.75     24.31 o
   7   4   8       33.00       34.91     41.60 o
   8   4   8        2.44       19.28     23.92 o
   9   4   8       15.57       -7.57     22.04 o
   0   5   8       22.80       49.87     23.06 o
   1   5   8        0.29       -5.78      9.45 o
   2   5   8       20.09       61.43     16.24 o
   3   5   8       24.67       35.05     11.50 o
   4   5   8        7.40        4.01     14.38 o
   5   5   8        8.97      -14.88     28.19 o
   6   5   8        1.38       10.81     20.54 o
   8   1   9        0.01       12.06     25.14 o
   9   1   9       30.55       15.89     26.64 o
  11   1   9       25.44       22.50     30.01 o
   5   2   9       10.11       28.80     18.63 o
   6   2   9       48.41       13.99     21.79 o
   7   2   9        0.93      -14.29     23.37 o
   8   2   9        8.38       24.51     22.18 o
  10   2   9       18.86       -5.43     27.17 o
   1   3   9       29.01       12.05     16.77 o
   3   3   9        5.68       -5.09     17.14 o
   4   3   9       13.94        7.39     34.85 o
   5   3   9        5.81        2.34     17.16 o
   6   3   9        7.03       -3.18     21.55 o
   7   3   9        1.91       19.86     22.91 o
   1   4   9       17.74       -4.97     20.88 o
   2   4   9       28.61       16.09     27.49 o
   3   4   9       21.15       14.86     15.35 o
   4   4   9        5.96        1.57     14.57 o
 
